# Supplementary material for: 2-(3-Cyano-4-{7-[1-(2-hy­droxy­eth­yl)-3,3-dimethyl­indolin-2-yl­idene]hepta-1,3,5-trien­yl}-5,5-dimethyl-2,5-dihydro­furan-2-yl­idene)malononitrile
Source: Acta Crystallogr Sect E Struct Rep Online. 2011 Oct 22;67(Pt 11):o3026. doi: 10.1107/S1600536811042036 (PMC3247422; doi:10.1107/S1600536811042036)
Supplement: Supplementary file 1 [file e-67-o3026-sup1.cif]

##############################################################################
#                                                                            #
# This CIF contains the data in a paper accepted for publication in          #
# Acta Crystallographica Section E. It conforms to the requirements of       #
# Notes for Authors for Acta Crystallographica Section E, and has been       #
# peer reviewed under the auspices of the IUCr Commission on Journals.       #
#                                                                            #
# Full details of the Crystallographic Information File format               #
# are given in the paper "The Crystallographic Information File (CIF):       #
# a New Standard Archive File for Crystallography" by S. R. Hall, F. H.      #
# Allen and I. D. Brown [Acta Cryst. (1991), A47, 655-685].                  #
#                                                                            #
# The current version of the core CIF dictionary is obtainable from          #
# ftp://ftp.iucr.org/pub/cif_core.dic.                                       #
#                                                                            #
# Software is freely available for graphical display of the structure(s)     #
# in this CIF. For information consult the CIF software page                 #
# http://www.iucr.org/resources/cif/software.                                #
#                                                                            #
# This file may be used for bona fide research purposes within the           #
# scientific community so long as proper attribution is given to the journal # 
# article from which it was obtained.                                        #
#                                                                            #
##############################################################################
data_global
_audit_creation_method     SHELXL
_journal_date_recd_electronic     2011-09-18
_journal_date_accepted     2011-10-12
_journal_name_full     'Acta Crystallographica, Section E'
_journal_year     2011
_journal_volume     67
_journal_issue     11
_journal_page_first     o3026
_journal_page_last     o3026
_journal_paper_category     QO
_journal_coeditor_code     IM2321
_publ_contact_author_name     'Gainsford, Graeme J.'
_publ_contact_author_address
;Industrial Research Limited
 PO Box 31-310
 Lower Hutt
 New Zealand
;
_publ_contact_author_email     g.gainsford@irl.cri.nz
_publ_contact_author_fax     '64(4)931 3142'
_publ_contact_author_phone     '64(4)931 3518'
_publ_section_title
;\
2-(3-Cyano-4-{7-[1-(2-hydroxyethyl)-3,3-dimethylindolin-2-ylidene]hepta-1,3,5-\
trienyl}-5,5-dimethyl-2,5-dihydrofuran-2-ylidene)malononitrile
;
loop_
    _publ_author_name
    _publ_author_address
    'Gainsford, Graeme J.'
;Industrial Research Limited
 PO Box 31-310
 Lower Hutt
 New Zealand 5010
;
    'Bhuiyan, M. Delower H.'
;Industrial Research Limited
 PO Box 31-310
 Lower Hutt
 New Zealand 5010
;
    'Kay, Andrew J.'
;Industrial Research Limited
 PO Box 31-310
 Lower Hutt
 New Zealand 5010
;
data_I
_audit_creation_method     SHELXL-97
_chemical_name_systematic
;
2-(3-Cyano-4-{7-[1-(2-hydroxyethyl)-3,3-dimethylindolin-2-ylidene]hepta-
1,3,5-trienyl}-5,5-dimethyl-2,5-dihydrofuran-2-ylidene)malononitrile
;
_chemical_name_common     ?
_chemical_formula_moiety     'C29 H28 N4 O2'
_chemical_formula_sum     'C29 H28 N4 O2'
_chemical_formula_iupac     'C29 H28 N4 O2'
_chemical_formula_weight     464.55
_chemical_melting_point     ?
_symmetry_cell_setting     triclinic
_symmetry_space_group_name_H-M     'P -1'
_symmetry_space_group_name_Hall     '-P 1'
loop_
    _symmetry_equiv_pos_as_xyz
    'x, y, z'
    '-x, -y, -z'
_cell_length_a     9.3157(4)
_cell_length_b     10.5376(4)
_cell_length_c     13.4474(6)
_cell_angle_alpha     101.338(2)
_cell_angle_beta     100.087(2)
_cell_angle_gamma     100.570(2)
_cell_volume     1241.42(9)
_cell_formula_units_Z     2
_cell_measurement_reflns_used     9900
_cell_measurement_theta_min     2.26
_cell_measurement_theta_max     30.98
_cell_measurement_temperature     124(2)
_exptl_crystal_description     triangular
_exptl_crystal_colour     green
_exptl_crystal_size_max     0.57
_exptl_crystal_size_mid     0.38
_exptl_crystal_size_min     0.18
_exptl_crystal_density_diffrn     1.243
_exptl_crystal_density_meas     ?
_exptl_crystal_density_method     'not measured'
_exptl_crystal_F_000     492
_exptl_absorpt_coefficient_mu     0.080
_exptl_absorpt_correction_type     multi-scan
_exptl_absorpt_process_details
;
(SADABS; Bruker, 2006)
;
_exptl_absorpt_correction_T_min     0.6418
_exptl_absorpt_correction_T_max     0.7461
_diffrn_ambient_temperature     124(2)
_diffrn_radiation_type     MoK\a
_diffrn_radiation_wavelength     0.71073
_diffrn_radiation_source     'fine-focus sealed tube'
_diffrn_radiation_monochromator     graphite
_diffrn_measurement_device_type
;
Nonius APEXII CCD area-detector
;
_diffrn_measurement_method     '\f and \w scans'
_diffrn_detector_area_resol_mean     8.192
_diffrn_reflns_number     34665
_diffrn_reflns_av_R_equivalents     0.0335
_diffrn_reflns_av_sigmaI/netI     0.0287
_diffrn_reflns_theta_min     1.58
_diffrn_reflns_theta_max     30.98
_diffrn_reflns_theta_full     30.98
_diffrn_measured_fraction_theta_max     0.979
_diffrn_measured_fraction_theta_full     0.979
_diffrn_reflns_limit_h_min     -13
_diffrn_reflns_limit_h_max     13
_diffrn_reflns_limit_k_min     -15
_diffrn_reflns_limit_k_max     15
_diffrn_reflns_limit_l_min     -19
_diffrn_reflns_limit_l_max     19
_diffrn_standards_number     0
_diffrn_standards_interval_count     ?
_diffrn_standards_interval_time     ?
_diffrn_standards_decay_%     ?
_refine_special_details
;
Refinement of <i>F</i>^2^ against ALL reflections. The weighted <i>R</i>-factor
<i>wR</i> and goodness of fit <i>S</i> are based on <i>F</i>^2^, conventional
<i>R</i>-factors <i>R</i> are based on <i>F</i>, with <i>F</i> set to zero for
negative <i>F</i>^2^. The threshold expression of <i>F</i>^2^ >
\s(<i>F</i>^2^) is used only for calculating <i>R</i>-factors(gt) <i>etc</i>.
and is not relevant to the choice of reflections for refinement.
<i>R</i>-factors based on <i>F</i>^2^ are statistically about twice as large
as those based on <i>F</i>, and <i>R</i>- factors based on ALL data will be
even larger.
;
_reflns_number_total     7739
_reflns_number_gt     5982
_reflns_threshold_expression     I>2sigma(I)
_refine_ls_structure_factor_coef     Fsqd
_refine_ls_matrix_type     full
_refine_ls_R_factor_all     0.0624
_refine_ls_R_factor_gt     0.0455
_refine_ls_wR_factor_gt     0.1175
_refine_ls_wR_factor_ref     0.1300
_refine_ls_goodness_of_fit_ref     1.015
_refine_ls_restrained_S_all     1.015
_refine_ls_number_reflns     7739
_refine_ls_number_parameters     323
_refine_ls_number_restraints     0
_refine_ls_hydrogen_treatment     mixed
_refine_ls_weighting_scheme     calc
_refine_ls_weighting_details
         'calc w=1/[\s^2^(Fo^2^)+(0.0718P)^2^+0.2125P] where P=(Fo^2^+2Fc^2^)/3'
_atom_sites_solution_hydrogens     geom
_atom_sites_solution_primary     direct
_atom_sites_solution_secondary     difmap
_refine_ls_shift/su_max     0.001
_refine_ls_shift/su_mean     0.000
_refine_diff_density_max     0.455
_refine_diff_density_min     -0.197
_refine_ls_extinction_method     none
_refine_ls_extinction_coef     ?
loop_
    _atom_type_symbol
    _atom_type_description
    _atom_type_scat_dispersion_real
    _atom_type_scat_dispersion_imag
    _atom_type_scat_source
    'C' 'C' 0.0033 0.0016
                         'International Tables Vol C Tables 4.2.6.8 and 6.1.1.4'
    'H' 'H' 0.0000 0.0000
                         'International Tables Vol C Tables 4.2.6.8 and 6.1.1.4'
    'N' 'N' 0.0061 0.0033
                         'International Tables Vol C Tables 4.2.6.8 and 6.1.1.4'
    'O' 'O' 0.0106 0.0060
                         'International Tables Vol C Tables 4.2.6.8 and 6.1.1.4'
_computing_data_collection     'APEX2 (Bruker, 2006)'
_computing_cell_refinement     'SAINT (Bruker, 2006)'
_computing_data_reduction
;
SAINT (Bruker, 2006)
;
_computing_structure_solution     'SHELXS97 (Sheldrick, 2008)'
_computing_structure_refinement     'SHELXL97 (Sheldrick, 2008)'
_computing_molecular_graphics
;
ORTEP-3 (Farrugia, 1997) and Mercury (Macrae <i>et al.</i>,
2006)
;
_computing_publication_material
;
SHELXL97 (Sheldrick, 2008),  PLATON (Spek, 2009) and Mercury
(Macrae <i>et al.</i>,
2006)
;
loop_
    _atom_site_type_symbol
    _atom_site_label
    _atom_site_fract_x
    _atom_site_fract_y
    _atom_site_fract_z
    _atom_site_U_iso_or_equiv
    _atom_site_adp_type
    _atom_site_calc_flag
    _atom_site_refinement_flags
    _atom_site_occupancy
    _atom_site_symmetry_multiplicity
    _atom_site_disorder_assembly
    _atom_site_disorder_group
    O O1 0.71795(8) 0.82289(7) 0.92717(6) 0.02507(16) Uani d . 1 1 . .
    O O2 -0.35065(10) -0.26989(9) 0.19623(8) 0.0373(2) Uani d . 1 1 . .
    H H2O -0.4383(19) -0.2514(16) 0.1842(13) 0.045 Uiso d . 1 1 . .
    N N1 0.66590(15) 1.24644(11) 0.87339(10) 0.0448(3) Uani d . 1 1 . .
    N N2 0.93528(13) 1.09871(10) 1.10997(9) 0.0392(3) Uani d . 1 1 . .
    N N3 0.45206(12) 0.98613(11) 0.66154(9) 0.0366(2) Uani d . 1 1 . .
    N N4 -0.02761(10) -0.24219(8) 0.24132(7) 0.02330(18) Uani d . 1 1 . .
    C C1 0.70116(13) 1.15797(11) 0.90100(9) 0.0303(2) Uani d . 1 1 . .
    C C2 0.74324(12) 1.04986(10) 0.93699(9) 0.0257(2) Uani d . 1 1 . .
    C C3 0.84953(13) 1.07704(10) 1.03239(9) 0.0284(2) Uani d . 1 1 . .
    C C4 0.55395(11) 0.72345(10) 0.76525(8) 0.02158(19) Uani d . 1 1 . .
    C C5 0.64214(11) 0.69063(9) 0.85922(8) 0.0221(2) Uani d . 1 1 . .
    C C6 0.67975(11) 0.91863(10) 0.88274(8) 0.0227(2) Uani d . 1 1 . .
    C C7 0.57921(12) 0.86372(10) 0.78615(8) 0.0231(2) Uani d . 1 1 . .
    C C8 0.54462(13) 0.62225(11) 0.92134(9) 0.0296(2) Uani d . 1 1 . .
    H H8A 0.6078 0.6126 0.9846 0.044 Uiso calc R 1 1 . .
    H H8B 0.4896 0.5343 0.8793 0.044 Uiso calc R 1 1 . .
    H H8C 0.4735 0.6757 0.9403 0.044 Uiso calc R 1 1 . .
    C C9 0.76526(13) 0.62185(12) 0.83557(10) 0.0331(3) Uani d . 1 1 . .
    H H9A 0.8286 0.6736 0.7998 0.050 Uiso calc R 1 1 . .
    H H9B 0.7210 0.5328 0.7909 0.050 Uiso calc R 1 1 . .
    H H9C 0.8260 0.6146 0.9006 0.050 Uiso calc R 1 1 . .
    C C10 0.51171(12) 0.93438(10) 0.71858(9) 0.0260(2) Uani d . 1 1 . .
    C C11 0.46959(12) 0.63644(10) 0.67482(8) 0.0242(2) Uani d . 1 1 . .
    H H11 0.4263 0.6745 0.6218 0.029 Uiso calc R 1 1 . .
    C C12 0.44121(11) 0.49721(10) 0.65314(8) 0.0236(2) Uani d . 1 1 . .
    H H12 0.4773 0.4566 0.7067 0.028 Uiso calc R 1 1 . .
    C C13 0.36367(11) 0.41618(10) 0.55813(8) 0.0236(2) Uani d . 1 1 . .
    H H13 0.3289 0.4567 0.5042 0.028 Uiso calc R 1 1 . .
    C C14 0.33368(11) 0.27742(10) 0.53722(8) 0.0231(2) Uani d . 1 1 . .
    H H14 0.3719 0.2376 0.5906 0.028 Uiso calc R 1 1 . .
    C C15 0.25179(11) 0.19435(10) 0.44357(8) 0.0237(2) Uani d . 1 1 . .
    H H15 0.2183 0.2325 0.3879 0.028 Uiso calc R 1 1 . .
    C C16 0.21690(11) 0.05615(10) 0.42834(8) 0.0239(2) Uani d . 1 1 . .
    H H16 0.2631 0.0179 0.4802 0.029 Uiso calc R 1 1 . .
    C C17 0.11797(12) -0.02769(10) 0.34110(8) 0.0245(2) Uani d . 1 1 . .
    H H17 0.0762 0.0114 0.2883 0.029 Uiso calc R 1 1 . .
    C C18 0.07525(11) -0.16581(10) 0.32523(8) 0.02182(19) Uani d . 1 1 . .
    C C19 0.13282(11) -0.25464(10) 0.39245(8) 0.02175(19) Uani d . 1 1 . .
    C C20 0.03818(11) -0.38962(10) 0.33335(8) 0.0231(2) Uani d . 1 1 . .
    C C21 0.02942(13) -0.51323(11) 0.35538(9) 0.0282(2) Uani d . 1 1 . .
    H H21 0.0881 -0.5230 0.4175 0.034 Uiso calc R 1 1 . .
    C C22 -0.06712(13) -0.62311(11) 0.28469(10) 0.0310(2) Uani d . 1 1 . .
    H H22 -0.0736 -0.7088 0.2985 0.037 Uiso calc R 1 1 . .
    C C23 -0.15338(13) -0.60900(11) 0.19486(10) 0.0313(2) Uani d . 1 1 . .
    H H23 -0.2172 -0.6856 0.1473 0.038 Uiso calc R 1 1 . .
    C C24 -0.14916(12) -0.48553(11) 0.17230(9) 0.0291(2) Uani d . 1 1 . .
    H H24 -0.2096 -0.4754 0.1110 0.035 Uiso calc R 1 1 . .
    C C25 -0.05204(11) -0.37760(10) 0.24393(8) 0.0236(2) Uani d . 1 1 . .
    C C26 -0.11143(12) -0.19416(10) 0.15981(8) 0.0255(2) Uani d . 1 1 . .
    H H26A -0.1409 -0.2645 0.0946 0.031 Uiso calc R 1 1 . .
    H H26B -0.0462 -0.1162 0.1472 0.031 Uiso calc R 1 1 . .
    C C27 -0.25032(13) -0.15534(11) 0.18821(10) 0.0303(2) Uani d . 1 1 . .
    H H27A -0.2226 -0.0883 0.2553 0.036 Uiso calc R 1 1 . .
    H H27B -0.2992 -0.1158 0.1343 0.036 Uiso calc R 1 1 . .
    C C28 0.10768(13) -0.22202(12) 0.50358(9) 0.0312(2) Uani d . 1 1 . .
    H H28A 0.0018 -0.2228 0.5011 0.047 Uiso calc R 1 1 . .
    H H28B 0.1688 -0.1339 0.5407 0.047 Uiso calc R 1 1 . .
    H H28C 0.1365 -0.2886 0.5399 0.047 Uiso calc R 1 1 . .
    C C29 0.29911(11) -0.25018(11) 0.39367(9) 0.0274(2) Uani d . 1 1 . .
    H H29A 0.3305 -0.3181 0.4273 0.041 Uiso calc R 1 1 . .
    H H29B 0.3593 -0.1623 0.4323 0.041 Uiso calc R 1 1 . .
    H H29C 0.3134 -0.2673 0.3222 0.041 Uiso calc R 1 1 . .
loop_
    _atom_site_aniso_label
    _atom_site_aniso_U_11
    _atom_site_aniso_U_22
    _atom_site_aniso_U_33
    _atom_site_aniso_U_12
    _atom_site_aniso_U_13
    _atom_site_aniso_U_23
    O1 0.0285(4) 0.0173(3) 0.0231(4) 0.0011(3) -0.0028(3) 0.0013(3)
    O2 0.0313(4) 0.0392(5) 0.0459(5) 0.0108(4) 0.0072(4) 0.0191(4)
    N1 0.0584(7) 0.0291(5) 0.0429(7) 0.0147(5) -0.0008(5) 0.0053(5)
    N2 0.0450(6) 0.0222(4) 0.0384(6) 0.0009(4) -0.0083(5) 0.0012(4)
    N3 0.0394(5) 0.0324(5) 0.0355(6) 0.0090(4) 0.0001(4) 0.0090(4)
    N4 0.0228(4) 0.0189(4) 0.0235(4) 0.0038(3) -0.0027(3) 0.0018(3)
    C1 0.0355(6) 0.0228(5) 0.0280(6) 0.0067(4) 0.0021(4) -0.0003(4)
    C2 0.0282(5) 0.0187(4) 0.0254(5) 0.0033(4) 0.0005(4) 0.0005(4)
    C3 0.0322(5) 0.0161(4) 0.0312(6) 0.0021(4) 0.0012(4) 0.0009(4)
    C4 0.0229(4) 0.0192(4) 0.0200(5) 0.0020(3) 0.0038(4) 0.0020(3)
    C5 0.0236(4) 0.0168(4) 0.0208(5) -0.0002(3) 0.0009(4) 0.0007(3)
    C6 0.0240(4) 0.0189(4) 0.0229(5) 0.0032(4) 0.0037(4) 0.0020(4)
    C7 0.0259(5) 0.0195(4) 0.0210(5) 0.0037(4) 0.0023(4) 0.0018(4)
    C8 0.0312(5) 0.0296(5) 0.0231(5) -0.0034(4) 0.0020(4) 0.0074(4)
    C9 0.0277(5) 0.0281(5) 0.0380(6) 0.0076(4) 0.0015(5) -0.0010(5)
    C10 0.0287(5) 0.0213(4) 0.0244(5) 0.0041(4) 0.0028(4) 0.0013(4)
    C11 0.0267(5) 0.0213(4) 0.0206(5) 0.0027(4) 0.0018(4) 0.0015(4)
    C12 0.0235(4) 0.0214(4) 0.0218(5) 0.0014(4) 0.0017(4) 0.0018(4)
    C13 0.0224(4) 0.0216(4) 0.0225(5) 0.0032(4) 0.0000(4) 0.0010(4)
    C14 0.0199(4) 0.0214(4) 0.0238(5) 0.0023(3) 0.0012(4) 0.0014(4)
    C15 0.0215(4) 0.0211(4) 0.0247(5) 0.0034(4) 0.0014(4) 0.0011(4)
    C16 0.0215(4) 0.0216(4) 0.0248(5) 0.0040(4) 0.0011(4) 0.0007(4)
    C17 0.0244(5) 0.0198(4) 0.0248(5) 0.0035(4) -0.0005(4) 0.0014(4)
    C18 0.0192(4) 0.0207(4) 0.0223(5) 0.0042(3) 0.0005(3) 0.0014(4)
    C19 0.0195(4) 0.0224(4) 0.0214(5) 0.0043(3) 0.0008(3) 0.0043(4)
    C20 0.0210(4) 0.0215(4) 0.0260(5) 0.0052(4) 0.0042(4) 0.0042(4)
    C21 0.0292(5) 0.0261(5) 0.0316(6) 0.0089(4) 0.0064(4) 0.0095(4)
    C22 0.0326(5) 0.0218(5) 0.0400(6) 0.0063(4) 0.0111(5) 0.0077(4)
    C23 0.0280(5) 0.0210(5) 0.0394(6) 0.0022(4) 0.0045(5) 0.0003(4)
    C24 0.0265(5) 0.0226(5) 0.0317(6) 0.0035(4) -0.0018(4) 0.0005(4)
    C25 0.0218(4) 0.0187(4) 0.0275(5) 0.0041(4) 0.0019(4) 0.0028(4)
    C26 0.0273(5) 0.0232(5) 0.0223(5) 0.0050(4) -0.0025(4) 0.0046(4)
    C27 0.0292(5) 0.0281(5) 0.0315(6) 0.0090(4) -0.0008(4) 0.0069(4)
    C28 0.0317(5) 0.0339(6) 0.0253(5) 0.0035(4) 0.0070(4) 0.0040(4)
    C29 0.0205(4) 0.0302(5) 0.0316(6) 0.0067(4) 0.0033(4) 0.0085(4)
_geom_special_details
;
All e.s.d.'s (except the e.s.d. in the dihedral angle between two l.s. planes)
are estimated using the full covariance matrix. The cell e.s.d.'s are taken
into account individually in the estimation of e.s.d.'s in distances, angles
and torsion angles; correlations between e.s.d.'s in cell parameters are only
used when they are defined by crystal symmetry. An approximate (isotropic)
treatment of cell e.s.d.'s is used for estimating e.s.d.'s involving l.s.
planes.
;
loop_
    _geom_bond_atom_site_label_1
    _geom_bond_atom_site_label_2
    _geom_bond_site_symmetry_2
    _geom_bond_distance
    _geom_bond_publ_flag
    O1 C6 . 1.3400(13) ?
    O1 C5 . 1.4793(12) ?
    O2 C27 . 1.4194(14) ?
    O2 H2O . 0.869(17) ?
    N1 C1 . 1.1491(16) ?
    N2 C3 . 1.1515(16) ?
    N3 C10 . 1.1493(15) ?
    N4 C18 . 1.3492(13) ?
    N4 C25 . 1.4115(13) ?
    N4 C26 . 1.4596(13) ?
    C1 C2 . 1.4142(16) ?
    C2 C6 . 1.3952(14) ?
    C2 C3 . 1.4195(16) ?
    C4 C11 . 1.3783(14) ?
    C4 C7 . 1.4160(14) ?
    C4 C5 . 1.5178(14) ?
    C5 C9 . 1.5114(16) ?
    C5 C8 . 1.5182(14) ?
    C6 C7 . 1.4066(14) ?
    C7 C10 . 1.4189(15) ?
    C8 H8A . 0.9800 ?
    C8 H8B . 0.9800 ?
    C8 H8C . 0.9800 ?
    C9 H9A . 0.9800 ?
    C9 H9B . 0.9800 ?
    C9 H9C . 0.9800 ?
    C11 C12 . 1.4036(14) ?
    C11 H11 . 0.9500 ?
    C12 C13 . 1.3801(14) ?
    C12 H12 . 0.9500 ?
    C13 C14 . 1.3986(14) ?
    C13 H13 . 0.9500 ?
    C14 C15 . 1.3854(14) ?
    C14 H14 . 0.9500 ?
    C15 C16 . 1.3980(14) ?
    C15 H15 . 0.9500 ?
    C16 C17 . 1.3861(14) ?
    C16 H16 . 0.9500 ?
    C17 C18 . 1.3993(14) ?
    C17 H17 . 0.9500 ?
    C18 C19 . 1.5258(14) ?
    C19 C20 . 1.5106(14) ?
    C19 C28 . 1.5351(15) ?
    C19 C29 . 1.5383(14) ?
    C20 C21 . 1.3829(14) ?
    C20 C25 . 1.3831(15) ?
    C21 C22 . 1.3924(16) ?
    C21 H21 . 0.9500 ?
    C22 C23 . 1.3790(18) ?
    C22 H22 . 0.9500 ?
    C23 C24 . 1.3881(16) ?
    C23 H23 . 0.9500 ?
    C24 C25 . 1.3880(14) ?
    C24 H24 . 0.9500 ?
    C26 C27 . 1.5142(16) ?
    C26 H26A . 0.9900 ?
    C26 H26B . 0.9900 ?
    C27 H27A . 0.9900 ?
    C27 H27B . 0.9900 ?
    C28 H28A . 0.9800 ?
    C28 H28B . 0.9800 ?
    C28 H28C . 0.9800 ?
    C29 H29A . 0.9800 ?
    C29 H29B . 0.9800 ?
    C29 H29C . 0.9800 ?
loop_
    _geom_angle_atom_site_label_1
    _geom_angle_atom_site_label_2
    _geom_angle_atom_site_label_3
    _geom_angle_site_symmetry_1
    _geom_angle_site_symmetry_3
    _geom_angle
    _geom_angle_publ_flag
    C6 O1 C5 . . 110.13(8) ?
    C27 O2 H2O . . 104.6(11) ?
    C18 N4 C25 . . 111.32(9) ?
    C18 N4 C26 . . 125.79(9) ?
    C25 N4 C26 . . 122.80(8) ?
    N1 C1 C2 . . 178.71(14) ?
    C6 C2 C1 . . 121.63(10) ?
    C6 C2 C3 . . 119.86(10) ?
    C1 C2 C3 . . 118.48(9) ?
    N2 C3 C2 . . 179.68(14) ?
    C11 C4 C7 . . 125.61(10) ?
    C11 C4 C5 . . 127.83(9) ?
    C7 C4 C5 . . 106.52(8) ?
    O1 C5 C9 . . 106.02(8) ?
    O1 C5 C4 . . 103.28(7) ?
    C9 C5 C4 . . 113.74(9) ?
    O1 C5 C8 . . 105.87(8) ?
    C9 C5 C8 . . 113.07(9) ?
    C4 C5 C8 . . 113.70(9) ?
    O1 C6 C2 . . 117.20(9) ?
    O1 C6 C7 . . 110.88(8) ?
    C2 C6 C7 . . 131.91(10) ?
    C6 C7 C4 . . 109.13(9) ?
    C6 C7 C10 . . 126.75(9) ?
    C4 C7 C10 . . 124.12(9) ?
    C5 C8 H8A . . 109.5 ?
    C5 C8 H8B . . 109.5 ?
    H8A C8 H8B . . 109.5 ?
    C5 C8 H8C . . 109.5 ?
    H8A C8 H8C . . 109.5 ?
    H8B C8 H8C . . 109.5 ?
    C5 C9 H9A . . 109.5 ?
    C5 C9 H9B . . 109.5 ?
    H9A C9 H9B . . 109.5 ?
    C5 C9 H9C . . 109.5 ?
    H9A C9 H9C . . 109.5 ?
    H9B C9 H9C . . 109.5 ?
    N3 C10 C7 . . 176.75(12) ?
    C4 C11 C12 . . 126.54(10) ?
    C4 C11 H11 . . 116.7 ?
    C12 C11 H11 . . 116.7 ?
    C13 C12 C11 . . 123.42(10) ?
    C13 C12 H12 . . 118.3 ?
    C11 C12 H12 . . 118.3 ?
    C12 C13 C14 . . 123.30(10) ?
    C12 C13 H13 . . 118.4 ?
    C14 C13 H13 . . 118.4 ?
    C15 C14 C13 . . 124.16(10) ?
    C15 C14 H14 . . 117.9 ?
    C13 C14 H14 . . 117.9 ?
    C14 C15 C16 . . 122.12(10) ?
    C14 C15 H15 . . 118.9 ?
    C16 C15 H15 . . 118.9 ?
    C17 C16 C15 . . 123.03(10) ?
    C17 C16 H16 . . 118.5 ?
    C15 C16 H16 . . 118.5 ?
    C16 C17 C18 . . 124.68(10) ?
    C16 C17 H17 . . 117.7 ?
    C18 C17 H17 . . 117.7 ?
    N4 C18 C17 . . 122.27(10) ?
    N4 C18 C19 . . 109.07(8) ?
    C17 C18 C19 . . 128.64(9) ?
    C20 C19 C18 . . 101.24(8) ?
    C20 C19 C28 . . 110.34(8) ?
    C18 C19 C28 . . 113.67(9) ?
    C20 C19 C29 . . 110.24(9) ?
    C18 C19 C29 . . 110.21(8) ?
    C28 C19 C29 . . 110.77(9) ?
    C21 C20 C25 . . 119.45(10) ?
    C21 C20 C19 . . 131.01(10) ?
    C25 C20 C19 . . 109.53(9) ?
    C20 C21 C22 . . 118.71(11) ?
    C20 C21 H21 . . 120.6 ?
    C22 C21 H21 . . 120.6 ?
    C23 C22 C21 . . 120.74(10) ?
    C23 C22 H22 . . 119.6 ?
    C21 C22 H22 . . 119.6 ?
    C22 C23 C24 . . 121.58(10) ?
    C22 C23 H23 . . 119.2 ?
    C24 C23 H23 . . 119.2 ?
    C25 C24 C23 . . 116.57(11) ?
    C25 C24 H24 . . 121.7 ?
    C23 C24 H24 . . 121.7 ?
    C20 C25 C24 . . 122.91(10) ?
    C20 C25 N4 . . 108.74(9) ?
    C24 C25 N4 . . 128.34(10) ?
    N4 C26 C27 . . 112.10(9) ?
    N4 C26 H26A . . 109.2 ?
    C27 C26 H26A . . 109.2 ?
    N4 C26 H26B . . 109.2 ?
    C27 C26 H26B . . 109.2 ?
    H26A C26 H26B . . 107.9 ?
    O2 C27 C26 . . 109.27(9) ?
    O2 C27 H27A . . 109.8 ?
    C26 C27 H27A . . 109.8 ?
    O2 C27 H27B . . 109.8 ?
    C26 C27 H27B . . 109.8 ?
    H27A C27 H27B . . 108.3 ?
    C19 C28 H28A . . 109.5 ?
    C19 C28 H28B . . 109.5 ?
    H28A C28 H28B . . 109.5 ?
    C19 C28 H28C . . 109.5 ?
    H28A C28 H28C . . 109.5 ?
    H28B C28 H28C . . 109.5 ?
    C19 C29 H29A . . 109.5 ?
    C19 C29 H29B . . 109.5 ?
    H29A C29 H29B . . 109.5 ?
    C19 C29 H29C . . 109.5 ?
    H29A C29 H29C . . 109.5 ?
    H29B C29 H29C . . 109.5 ?
loop_
    _geom_torsion_atom_site_label_1
    _geom_torsion_atom_site_label_2
    _geom_torsion_atom_site_label_3
    _geom_torsion_atom_site_label_4
    _geom_torsion_site_symmetry_1
    _geom_torsion_site_symmetry_2
    _geom_torsion_site_symmetry_3
    _geom_torsion_site_symmetry_4
    _geom_torsion
    _geom_torsion_publ_flag
    C6 O1 C5 C9 . . . . 120.90(9) ?
    C6 O1 C5 C4 . . . . 1.02(10) ?
    C6 O1 C5 C8 . . . . -118.74(9) ?
    C11 C4 C5 O1 . . . . 175.76(10) ?
    C7 C4 C5 O1 . . . . -2.02(10) ?
    C11 C4 C5 C9 . . . . 61.33(14) ?
    C7 C4 C5 C9 . . . . -116.45(10) ?
    C11 C4 C5 C8 . . . . -70.00(14) ?
    C7 C4 C5 C8 . . . . 112.22(10) ?
    C5 O1 C6 C2 . . . . -179.48(9) ?
    C5 O1 C6 C7 . . . . 0.39(11) ?
    C1 C2 C6 O1 . . . . -174.82(10) ?
    C3 C2 C6 O1 . . . . 3.24(15) ?
    C1 C2 C6 C7 . . . . 5.35(19) ?
    C3 C2 C6 C7 . . . . -176.59(11) ?
    O1 C6 C7 C4 . . . . -1.78(12) ?
    C2 C6 C7 C4 . . . . 178.06(11) ?
    O1 C6 C7 C10 . . . . 178.17(10) ?
    C2 C6 C7 C10 . . . . -2.00(19) ?
    C11 C4 C7 C6 . . . . -175.50(10) ?
    C5 C4 C7 C6 . . . . 2.34(11) ?
    C11 C4 C7 C10 . . . . 4.55(17) ?
    C5 C4 C7 C10 . . . . -177.60(10) ?
    C7 C4 C11 C12 . . . . -178.93(10) ?
    C5 C4 C11 C12 . . . . 3.69(18) ?
    C4 C11 C12 C13 . . . . -175.59(10) ?
    C11 C12 C13 C14 . . . . -179.04(10) ?
    C12 C13 C14 C15 . . . . 177.74(10) ?
    C13 C14 C15 C16 . . . . -176.01(10) ?
    C14 C15 C16 C17 . . . . 170.58(10) ?
    C15 C16 C17 C18 . . . . -177.05(10) ?
    C25 N4 C18 C17 . . . . -179.40(10) ?
    C26 N4 C18 C17 . . . . -2.69(16) ?
    C25 N4 C18 C19 . . . . 1.69(12) ?
    C26 N4 C18 C19 . . . . 178.39(9) ?
    C16 C17 C18 N4 . . . . 176.41(10) ?
    C16 C17 C18 C19 . . . . -4.91(18) ?
    N4 C18 C19 C20 . . . . -2.72(11) ?
    C17 C18 C19 C20 . . . . 178.46(10) ?
    N4 C18 C19 C28 . . . . -121.01(10) ?
    C17 C18 C19 C28 . . . . 60.16(14) ?
    N4 C18 C19 C29 . . . . 113.96(10) ?
    C17 C18 C19 C29 . . . . -64.86(14) ?
    C18 C19 C20 C21 . . . . -176.50(11) ?
    C28 C19 C20 C21 . . . . -55.82(15) ?
    C29 C19 C20 C21 . . . . 66.84(14) ?
    C18 C19 C20 C25 . . . . 2.87(11) ?
    C28 C19 C20 C25 . . . . 123.54(10) ?
    C29 C19 C20 C25 . . . . -113.79(10) ?
    C25 C20 C21 C22 . . . . 2.05(16) ?
    C19 C20 C21 C22 . . . . -178.64(10) ?
    C20 C21 C22 C23 . . . . -0.56(17) ?
    C21 C22 C23 C24 . . . . -1.00(18) ?
    C22 C23 C24 C25 . . . . 0.98(17) ?
    C21 C20 C25 C24 . . . . -2.12(16) ?
    C19 C20 C25 C24 . . . . 178.43(10) ?
    C21 C20 C25 N4 . . . . 177.37(9) ?
    C19 C20 C25 N4 . . . . -2.08(12) ?
    C23 C24 C25 C20 . . . . 0.58(17) ?
    C23 C24 C25 N4 . . . . -178.81(11) ?
    C18 N4 C25 C20 . . . . 0.23(12) ?
    C26 N4 C25 C20 . . . . -176.59(9) ?
    C18 N4 C25 C24 . . . . 179.69(11) ?
    C26 N4 C25 C24 . . . . 2.87(17) ?
    C18 N4 C26 C27 . . . . -85.16(12) ?
    C25 N4 C26 C27 . . . . 91.18(12) ?
    N4 C26 C27 O2 . . . . -64.57(12) ?
loop_
    _geom_hbond_atom_site_label_D
    _geom_hbond_atom_site_label_H
    _geom_hbond_atom_site_label_A
    _geom_hbond_site_symmetry_A
    _geom_hbond_distance_DH
    _geom_hbond_distance_HA
    _geom_hbond_distance_DA
    _geom_hbond_angle_DHA
    _geom_hbond_publ_flag
    O2 H2O N1 2_566 0.87(2) 2.14(2) 2.993(2) 166.8(16) yes
    C26 H26B N2 1_444 0.99 2.44 3.254(3) 139 yes
    C29 H29C N1 2_666 0.98 2.72 3.670(2) 164 yes
_iucr_refine_instructions_details
;
TITL spfa in P-1 into cell & relabel
CELL 0.71073   9.3157  10.5376  13.4474 101.338 100.087 100.570
ZERR    2.00   0.0004   0.0004   0.0006   0.002   0.002   0.002
LATT  1
SFAC C H N O
UNIT 58 56 8 4
rem OMIT        4.00    180.00
TEMP -149
SIZE 0.18 0.38 0.57
L.S. 6
BOND
FMAP 2
PLAN 20
BOND $H
ACTA
HTAB
CONF
OMIT 1 0 0
OMIT 1 -3 4
OMIT  1   1   4
OMIT  1  -5   8
OMIT  1   1   1
OMIT  1   4   0
OMIT  4  -5   6
WGHT    0.071800    0.212500
FVAR       0.15791
O1    4    0.717951    0.822891    0.927173    11.00000    0.02846    0.01732 =
         0.02309    0.00133   -0.00282    0.00113
O2    4   -0.350647   -0.269890    0.196226    11.00000    0.03134    0.03924 =
         0.04591    0.01913    0.00724    0.01082
H2O   2   -0.438271   -0.251443    0.184240    11.00000   -1.20000
N1    3    0.665897    1.246436    0.873388    11.00000    0.05845    0.02914 =
         0.04287    0.00531   -0.00081    0.01469
N2    3    0.935283    1.098709    1.109972    11.00000    0.04503    0.02219 =
         0.03842    0.00117   -0.00827    0.00094
N3    3    0.452061    0.986134    0.661539    11.00000    0.03942    0.03244 =
         0.03553    0.00904    0.00007    0.00895
N4    3   -0.027612   -0.242195    0.241321    11.00000    0.02278    0.01894 =
         0.02348    0.00180   -0.00267    0.00378
C1    1    0.701163    1.157973    0.901003    11.00000    0.03546    0.02277 =
         0.02804   -0.00032    0.00209    0.00667
C2    1    0.743244    1.049863    0.936990    11.00000    0.02823    0.01872 =
         0.02537    0.00046    0.00052    0.00329
C3    1    0.849533    1.077035    1.032394    11.00000    0.03225    0.01611 =
         0.03122    0.00091    0.00119    0.00205
C4    1    0.553950    0.723448    0.765251    11.00000    0.02290    0.01924 =
         0.02001    0.00197    0.00384    0.00200
C5    1    0.642138    0.690634    0.859219    11.00000    0.02362    0.01677 =
         0.02082    0.00068    0.00090   -0.00025
C6    1    0.679747    0.918630    0.882743    11.00000    0.02395    0.01890 =
         0.02291    0.00202    0.00369    0.00322
C7    1    0.579208    0.863719    0.786154    11.00000    0.02586    0.01952 =
         0.02105    0.00178    0.00228    0.00368
C8    1    0.544622    0.622251    0.921345    11.00000    0.03117    0.02955 =
         0.02309    0.00743    0.00201   -0.00341
AFIX 137
H8A   2    0.607813    0.612630    0.984583    11.00000   -1.50000
H8B   2    0.489574    0.534270    0.879259    11.00000   -1.50000
H8C   2    0.473532    0.675709    0.940295    11.00000   -1.50000
AFIX   0
C9    1    0.765261    0.621850    0.835569    11.00000    0.02772    0.02806 =
         0.03799   -0.00098    0.00145    0.00762
AFIX 137
H9A   2    0.828620    0.673556    0.799838    11.00000   -1.50000
H9B   2    0.720984    0.532835    0.790914    11.00000   -1.50000
H9C   2    0.826016    0.614559    0.900620    11.00000   -1.50000
AFIX   0
C10   1    0.511711    0.934381    0.718581    11.00000    0.02869    0.02128 =
         0.02444    0.00133    0.00281    0.00411
C11   1    0.469588    0.636445    0.674816    11.00000    0.02673    0.02126 =
         0.02060    0.00148    0.00180    0.00265
AFIX  43
H11   2    0.426300    0.674538    0.621837    11.00000   -1.20000
AFIX   0
C12   1    0.441213    0.497210    0.653136    11.00000    0.02350    0.02135 =
         0.02185    0.00182    0.00174    0.00141
AFIX  43
H12   2    0.477267    0.456636    0.706651    11.00000   -1.20000
AFIX   0
C13   1    0.363668    0.416177    0.558132    11.00000    0.02241    0.02160 =
         0.02247    0.00098    0.00002    0.00318
AFIX  43
H13   2    0.328910    0.456683    0.504234    11.00000   -1.20000
AFIX   0
C14   1    0.333684    0.277419    0.537219    11.00000    0.01994    0.02144 =
         0.02377    0.00137    0.00122    0.00232
AFIX  43
H14   2    0.371903    0.237596    0.590631    11.00000   -1.20000
AFIX   0
C15   1    0.251793    0.194354    0.443568    11.00000    0.02147    0.02107 =
         0.02465    0.00110    0.00141    0.00337
AFIX  43
H15   2    0.218269    0.232541    0.387899    11.00000   -1.20000
AFIX   0
C16   1    0.216900    0.056150    0.428344    11.00000    0.02147    0.02156 =
         0.02484    0.00073    0.00112    0.00399
AFIX  43
H16   2    0.263125    0.017930    0.480185    11.00000   -1.20000
AFIX   0
C17   1    0.117969   -0.027691    0.341100    11.00000    0.02435    0.01981 =
         0.02483    0.00142   -0.00045    0.00346
AFIX  43
H17   2    0.076182    0.011420    0.288306    11.00000   -1.20000
AFIX   0
C18   1    0.075246   -0.165813    0.325225    11.00000    0.01919    0.02072 =
         0.02231    0.00141    0.00049    0.00422
C19   1    0.132816   -0.254643    0.392447    11.00000    0.01946    0.02238 =
         0.02142    0.00426    0.00077    0.00430
C20   1    0.038179   -0.389616    0.333346    11.00000    0.02104    0.02152 =
         0.02604    0.00421    0.00417    0.00520
C21   1    0.029421   -0.513228    0.355379    11.00000    0.02917    0.02608 =
         0.03159    0.00947    0.00640    0.00888
AFIX  43
H21   2    0.088129   -0.522987    0.417530    11.00000   -1.20000
AFIX   0
C22   1   -0.067122   -0.623110    0.284694    11.00000    0.03262    0.02175 =
         0.04003    0.00774    0.01105    0.00632
AFIX  43
H22   2   -0.073638   -0.708756    0.298510    11.00000   -1.20000
AFIX   0
C23   1   -0.153381   -0.608999    0.194860    11.00000    0.02800    0.02096 =
         0.03945    0.00028    0.00445    0.00225
AFIX  43
H23   2   -0.217232   -0.685615    0.147271    11.00000   -1.20000
AFIX   0
C24   1   -0.149156   -0.485534    0.172297    11.00000    0.02646    0.02258 =
         0.03171    0.00045   -0.00177    0.00349
AFIX  43
H24   2   -0.209629   -0.475432    0.110974    11.00000   -1.20000
AFIX   0
C25   1   -0.052040   -0.377601    0.243934    11.00000    0.02182    0.01873 =
         0.02750    0.00284    0.00186    0.00407
C26   1   -0.111433   -0.194163    0.159814    11.00000    0.02732    0.02322 =
         0.02228    0.00456   -0.00252    0.00505
AFIX  23
H26A  2   -0.140903   -0.264522    0.094565    11.00000   -1.20000
H26B  2   -0.046183   -0.116220    0.147240    11.00000   -1.20000
AFIX   0
C27   1   -0.250317   -0.155343    0.188205    11.00000    0.02924    0.02808 =
         0.03154    0.00688   -0.00083    0.00905
AFIX  23
H27A  2   -0.222553   -0.088331    0.255288    11.00000   -1.20000
H27B  2   -0.299163   -0.115786    0.134250    11.00000   -1.20000
AFIX   0
C28   1    0.107682   -0.222021    0.503584    11.00000    0.03168    0.03390 =
         0.02532    0.00403    0.00699    0.00348
AFIX 137
H28A  2    0.001754   -0.222760    0.501082    11.00000   -1.50000
H28B  2    0.168781   -0.133866    0.540733    11.00000   -1.50000
H28C  2    0.136466   -0.288610    0.539883    11.00000   -1.50000
AFIX   0
C29   1    0.299114   -0.250178    0.393671    11.00000    0.02050    0.03017 =
         0.03162    0.00852    0.00330    0.00667
AFIX 137
H29A  2    0.330542   -0.318070    0.427347    11.00000   -1.50000
H29B  2    0.359311   -0.162273    0.432275    11.00000   -1.50000
H29C  2    0.313430   -0.267348    0.322169    11.00000   -1.50000
HKLF 4
REM  spfa in P-1 into cell & relabel
REM R1 =  0.0455 for   5982 Fo > 4sig(Fo)  and  0.0624 for all   7739 data
REM    323 parameters refined using      0 restraints
END
WGHT      0.0717      0.2130
REM Highest difference peak  0.455,  deepest hole -0.197,  1-sigma level  0.047
Q1    1   0.3375  0.3444  0.5440  11.00000  0.05    0.46
Q2    1   0.2939  0.2405  0.4894  11.00000  0.05    0.40
Q3    1   0.4042  0.4572  0.6044  11.00000  0.05    0.39
Q4    1   0.5643  0.7923  0.7771  11.00000  0.05    0.37
Q5    1   0.4597  0.5627  0.6582  11.00000  0.05    0.37
Q6    1   0.5932  0.6546  0.8933  11.00000  0.05    0.36
Q7    1   0.2390  0.1289  0.4370  11.00000  0.05    0.36
Q8    1   0.1193 -0.2035  0.3659  11.00000  0.05    0.35
Q9    1   0.1035 -0.0950  0.3339  11.00000  0.05    0.35
Q10   1   0.5173  0.6750  0.7177  11.00000  0.05    0.34
Q11   1   0.7185  0.9892  0.9047  11.00000  0.05    0.34
Q12   1  -0.1489 -0.5394  0.1956  11.00000  0.05    0.33
Q13   1   0.6236  0.8952  0.8302  11.00000  0.05    0.33
Q14   1  -0.1104 -0.4316  0.2139  11.00000  0.05    0.33
Q15   1  -0.1811 -0.1768  0.1805  11.00000  0.05    0.32
Q16   1   0.1755  0.0131  0.3802  11.00000  0.05    0.31
Q17   1   0.2176 -0.2404  0.3980  11.00000  0.05    0.31
Q18   1   0.7049  0.6553  0.8416  11.00000  0.05    0.31
Q19   1   0.6025  0.6944  0.8085  11.00000  0.05    0.31
Q20   1   0.0277 -0.4553  0.3375  11.00000  0.05    0.30
;
