# Supplementary material for: 2-(3-Cyano-4-{7-[1-(2-hy­droxy­eth­yl)-3,3-dimethyl­indolin-2-yl­idene]hepta-1,3,5-trien­yl}-5,5-dimethyl-2,5-dihydro­furan-2-yl­idene)malononitrile
Source: Acta Crystallogr Sect E Struct Rep Online. 2011 Oct 22;67(Pt 11):o3026. doi: 10.1107/S1600536811042036 (PMC3247422; doi:10.1107/S1600536811042036)
Supplement: Supplementary file 2 [file e-67-o3026-Isup2.hkl]

# 
# h,k,l, Fc-squared, Fo-squared, sigma(Fo-squared) and status flag 
# 
data_I
_shelx_title ' spfa in P-1 into cell & relabel' 
_shelx_refln_list_code          4 
_shelx_F_calc_maximum      194.21 
_exptl_crystal_F_000       492.00 
_reflns_d_resolution_high  0.6905 
 
loop_ 
 _symmetry_equiv_pos_as_xyz 
 'x, y, z' 
 '-x, -y, -z' 
 
_cell_length_a     9.3157 
_cell_length_b    10.5376 
_cell_length_c    13.4474 
_cell_angle_alpha 101.338 
_cell_angle_beta  100.087 
_cell_angle_gamma 100.570 
 
_shelx_F_squared_multiplier     1.000 
 
loop_ 
 _refln_index_h 
 _refln_index_k 
 _refln_index_l 
 _refln_F_squared_calc 
 _refln_F_squared_meas 
 _refln_F_squared_sigma 
 _refln_observed_status 
   2   0   0        8.88        7.70      0.28 o 
   3   0   0      342.08      369.16      3.64 o 
   4   0   0        2.73        1.44      0.39 o 
   5   0   0     1053.77     1080.23     11.32 o 
   6   0   0        0.64        0.72      0.46 o 
   7   0   0        6.93        8.08      0.71 o 
   8   0   0        2.40        3.29      0.78 o 
   9   0   0       51.04       52.81      2.03 o 
  10   0   0      358.88      351.35      7.36 o 
  11   0   0       10.83       12.34      1.79 o 
  12   0   0       17.50       18.64      2.15 o 
 -13   1   0        1.27        0.64      1.70 o 
 -12   1   0      172.36      175.47      5.11 o 
 -11   1   0       41.32       39.35      2.41 o 
 -10   1   0      262.58      256.25      7.76 o 
  -9   1   0      187.17      179.82      4.39 o 
  -8   1   0        5.51        3.41      1.04 o 
  -7   1   0        0.84        0.36      0.63 o 
  -6   1   0        0.30        0.89      0.43 o 
  -5   1   0       78.83       81.75      1.32 o 
  -4   1   0        3.46        4.39      0.45 o 
  -3   1   0      659.01      698.87      6.35 o 
  -2   1   0    11316.29    11704.10    114.54 o 
   1   1   0     1223.25     1151.49     22.53 o 
   2   1   0      398.79      427.77      3.97 o 
   3   1   0       67.72       62.14      0.82 o 
   4   1   0      409.93      461.85      5.10 o 
   5   1   0      932.10      958.78     10.32 o 
   6   1   0      685.49      692.79      9.73 o 
   7   1   0       23.31       19.57      0.96 o 
   8   1   0       87.48       77.93      2.09 o 
   9   1   0       64.83       57.94      1.97 o 
  10   1   0       33.10       37.14      1.89 o 
  11   1   0        6.82        3.90      1.55 o 
  12   1   0       17.05       19.67      2.32 o 
 -13   2   0       61.35       75.63      3.66 o 
 -12   2   0        3.97        1.20      1.60 o 
 -11   2   0        1.11        1.06      1.33 o 
 -10   2   0        4.73        2.38      1.29 o 
  -9   2   0       41.66       41.54      2.10 o 
  -8   2   0       35.02       38.82      1.52 o 
  -7   2   0        0.91        2.65      0.75 o 
  -6   2   0      191.06      196.03      3.71 o 
  -5   2   0      863.19      932.14     15.17 o 
  -4   2   0      102.00      103.18      1.62 o 
  -3   2   0     5739.66     6173.71     60.21 o 
  -2   2   0     1050.37     1168.15     13.36 o 
  -1   2   0        1.62        1.25      0.42 o 
   0   2   0     1542.15     1483.90     13.11 o 
   1   2   0       76.33       90.82      0.92 o 
   2   2   0      648.03      706.08      5.75 o 
   3   2   0      680.38      709.04      6.53 o 
   4   2   0      521.51      559.28      6.11 o 
   5   2   0        9.43        9.32      0.63 o 
   6   2   0       20.01       21.04      0.86 o 
   7   2   0        2.40        1.36      0.78 o 
   8   2   0       60.08       58.34      1.88 o 
   9   2   0        7.59        7.40      1.11 o 
  10   2   0       24.91       21.39      1.53 o 
  11   2   0       45.20       48.32      2.33 o 
  12   2   0        1.32        1.04      2.42 o 
 -13   3   0        4.74        4.78      1.85 o 
 -12   3   0      108.92      107.62      3.95 o 
 -11   3   0       32.79       29.89      2.25 o 
 -10   3   0       10.26        8.46      1.62 o 
  -9   3   0       11.39        8.91      1.40 o 
  -8   3   0       45.78       51.33      1.89 o 
  -7   3   0      465.64      494.12     11.71 o 
  -6   3   0       60.08       77.82      1.97 o 
  -5   3   0        1.50        1.30      0.46 o 
  -4   3   0      115.18      120.15      1.78 o 
  -3   3   0     1429.69     1506.51     17.27 o 
  -2   3   0        8.05        6.00      0.44 o 
  -1   3   0      429.33      461.25      4.32 o 
   0   3   0        5.95        4.90      0.29 o 
   1   3   0      843.21      968.63      8.07 o 
   2   3   0     1288.55     1431.66     12.36 o 
   3   3   0       15.74       22.87      0.78 o 
   4   3   0        0.17        2.12      0.50 o 
   5   3   0      118.04      113.41      1.92 o 
   6   3   0      248.14      238.15      3.37 o 
   7   3   0       97.54       90.66      2.30 o 
   8   3   0       32.64       35.98      1.69 o 
   9   3   0      150.46      144.91      3.28 o 
  10   3   0       82.66       83.02      2.60 o 
  11   3   0       39.44       37.80      2.02 o 
  12   3   0        0.86        0.39      1.59 o 
 -13   4   0       33.84       37.49      2.80 o 
 -12   4   0       49.50       52.12      2.95 o 
 -11   4   0       11.11       12.22      1.79 o 
 -10   4   0       14.95       17.42      2.94 o 
  -9   4   0       56.67       64.54      3.06 o 
  -8   4   0       32.99       33.98      2.32 o 
  -7   4   0      810.36      865.14     13.03 o 
  -6   4   0      857.55      875.58     12.19 o 
  -5   4   0      399.60      396.12      5.52 o 
  -4   4   0      183.31      183.60      3.85 o 
  -3   4   0      223.12      233.35      4.56 o 
  -2   4   0      538.20      572.22      9.62 o 
  -1   4   0      744.76      793.37      7.97 o 
   0   4   0      198.01      183.60      2.15 o 
   2   4   0      148.75      142.28      1.85 o 
   3   4   0        0.56        4.37      0.56 o 
   4   4   0      326.59      337.27      4.49 o 
   5   4   0       78.47       78.95      2.14 o 
   6   4   0       14.98       14.79      0.97 o 
   7   4   0        3.93        4.91      0.98 o 
   8   4   0      299.78      290.53      5.00 o 
   9   4   0      429.17      426.17      6.83 o 
  10   4   0        0.32       -0.03      1.14 o 
  11   4   0        1.34        0.65      1.47 o 
 -13   5   0        1.14        0.00      1.60 o 
 -12   5   0       31.71       34.12      2.50 o 
 -11   5   0       22.82       25.08      2.19 o 
 -10   5   0        3.40        3.14      1.53 o 
  -9   5   0       25.14       25.77      2.84 o 
  -8   5   0        1.48        1.90      1.20 o 
  -7   5   0      418.26      406.94      8.05 o 
  -6   5   0        0.03       -0.03      0.69 o 
  -5   5   0       99.76       92.23      3.30 o 
  -4   5   0      304.45      320.85      6.16 o 
  -3   5   0       72.58       74.10      2.15 o 
  -2   5   0       81.26       80.73      1.25 o 
  -1   5   0       60.86       61.21      1.09 o 
   0   5   0      113.31      122.78      1.78 o 
   1   5   0      744.48      858.60      9.19 o 
   2   5   0       15.35       19.88      0.62 o 
   3   5   0      254.42      246.20      3.83 o 
   4   5   0       34.45       29.95      1.08 o 
   5   5   0       44.65       42.64      1.31 o 
   6   5   0      763.95      716.25      9.95 o 
   7   5   0      239.58      232.25      4.28 o 
   8   5   0      170.53      173.28      3.64 o 
   9   5   0        7.42        5.36      1.24 o 
  10   5   0        6.64        6.68      1.36 o 
  11   5   0        0.63       -1.03      1.76 o 
 -13   6   0        0.34       -0.07      2.26 o 
 -12   6   0       10.02       15.18      2.05 o 
 -11   6   0      159.16      157.84      9.11 o 
 -10   6   0        0.01       -0.69      1.92 o 
  -9   6   0       52.06       60.95      2.74 o 
  -8   6   0        1.88        1.93      1.25 o 
  -7   6   0       13.36       17.42      1.55 o 
  -6   6   0      285.50      276.45      6.19 o 
  -5   6   0       96.11       96.07      2.81 o 
  -4   6   0      208.20      213.04      3.36 o 
  -3   6   0     1259.46     1254.87     13.87 o 
  -2   6   0      105.22       98.79      1.53 o 
  -1   6   0      267.63      291.14      3.37 o 
   0   6   0      152.64      156.89      2.21 o 
   1   6   0       11.82        6.67      0.56 o 
   2   6   0       51.26       62.67      1.26 o 
   3   6   0       61.44       68.93      1.71 o 
   4   6   0       72.70       73.53      1.87 o 
   5   6   0      101.72      101.16      2.13 o 
   6   6   0      403.52      384.48      6.68 o 
   7   6   0      100.76       96.87      2.62 o 
   8   6   0        0.02       -1.05      1.05 o 
   9   6   0        6.93        7.86      1.46 o 
  10   6   0        3.45        2.92      1.37 o 
 -12   7   0        1.30        4.66      2.12 o 
 -11   7   0       70.24       72.45      5.81 o 
 -10   7   0        2.53        2.11      2.11 o 
  -9   7   0       26.41       29.05      2.19 o 
  -8   7   0       27.80       28.41      2.01 o 
  -7   7   0        0.92        1.33      1.09 o 
  -6   7   0       34.21       34.84      1.22 o 
  -5   7   0       11.45        7.64      0.75 o 
  -4   7   0       44.66       43.40      1.14 o 
  -3   7   0      126.21      126.48      2.06 o 
  -2   7   0       37.29       41.81      1.09 o 
  -1   7   0       36.82       32.23      0.88 o 
   0   7   0      240.96      238.45      3.11 o 
   1   7   0      946.77      941.05     10.23 o 
   2   7   0      376.55      376.45      5.70 o 
   3   7   0      347.75      345.87      7.38 o 
   4   7   0      268.17      250.62      5.26 o 
   5   7   0       73.32       63.11      2.42 o 
   6   7   0        7.48        4.87      1.35 o 
   7   7   0        0.65       -1.15      1.15 o 
   8   7   0       52.76       48.15      2.48 o 
   9   7   0        0.04       -0.06      1.55 o 
  10   7   0        4.82        2.41      1.92 o 
 -12   8   0        4.43        1.12      5.41 o 
 -11   8   0       98.30      102.68      6.09 o 
 -10   8   0      135.83      143.32      6.81 o 
  -9   8   0       16.99       21.24      2.10 o 
  -8   8   0      462.12      451.39      9.36 o 
  -7   8   0       24.99       26.20      2.89 o 
  -6   8   0       48.84       48.99      1.50 o 
  -5   8   0       12.09       11.38      0.79 o 
  -4   8   0       34.28       31.21      1.07 o 
  -3   8   0       13.29       13.31      0.82 o 
  -2   8   0       97.06       99.30      1.88 o 
  -1   8   0       69.93       71.01      1.70 o 
   0   8   0      432.03      402.96      4.92 o 
   1   8   0        9.66       11.08      1.02 o 
   2   8   0     1191.05     1013.58     16.61 o 
   3   8   0        0.75       -0.60      1.09 o 
   4   8   0        7.36        4.46      1.62 o 
   5   8   0       20.31       20.13      1.60 o 
   6   8   0        3.08        2.48      1.27 o 
   7   8   0       62.16       56.80      2.60 o 
   8   8   0       11.74       13.47      1.75 o 
   9   8   0        2.82        0.62      1.41 o 
 -12   9   0        0.20        1.40      5.01 o 
 -11   9   0        4.15        4.12      2.97 o 
 -10   9   0      175.39      189.93      8.22 o 
  -9   9   0        4.52        5.04      1.91 o 
  -8   9   0      179.53      184.63      5.26 o 
  -7   9   0       12.81       15.50      1.79 o 
  -6   9   0      212.11      203.83      3.88 o 
  -5   9   0      163.39      146.09      2.47 o 
  -4   9   0      338.62      326.48      4.41 o 
  -3   9   0       10.75       10.82      1.10 o 
  -2   9   0      275.71      266.10      3.80 o 
  -1   9   0      132.55      117.82      2.61 o 
   0   9   0     1329.94     1177.98     15.49 o 
   1   9   0      165.47      144.42      3.27 o 
   2   9   0       16.20       13.88      1.87 o 
   3   9   0        8.77        7.05      1.36 o 
   4   9   0        0.62        1.13      1.24 o 
   5   9   0       12.94       19.35      1.72 o 
   6   9   0       70.15       70.63      3.66 o 
   7   9   0       25.48       29.74      2.14 o 
   8   9   0       17.82       19.58      2.00 o 
 -11  10   0        3.81        1.16      8.42 o 
 -10  10   0      164.04      174.39      7.92 o 
  -9  10   0       11.23       12.17      1.93 o 
  -8  10   0       28.06       32.40      2.45 o 
  -7  10   0        3.01        4.20      1.42 o 
  -6  10   0       62.36       60.74      2.80 o 
  -5  10   0        0.32       -0.06      0.69 o 
  -4  10   0       67.11       63.87      1.84 o 
  -3  10   0        8.30        6.00      0.98 o 
  -2  10   0      164.03      165.79      4.54 o 
  -1  10   0       31.84       23.79      1.29 o 
   0  10   0        0.17        1.23      0.95 o 
   1  10   0      216.95      201.90      4.27 o 
   2  10   0        4.95        6.26      1.42 o 
   3  10   0       19.21       17.46      1.74 o 
   4  10   0       42.67       41.21      2.87 o 
   5  10   0       40.44       36.58      2.20 o 
   6  10   0       51.07       49.22      2.59 o 
   7  10   0        0.14        0.11      2.55 o 
  -9  11   0        1.81        6.62      2.84 o 
  -8  11   0       24.28       30.96      7.62 o 
  -7  11   0        8.97        5.40      2.68 o 
  -6  11   0       24.58       21.56      6.82 o 
  -5  11   0      237.70      224.10      8.05 o 
  -4  11   0       19.81       13.48      1.56 o 
  -3  11   0        0.99        0.89      1.08 o 
  -2  11   0        1.56        2.44      0.97 o 
  -1  11   0       27.38       29.48      1.73 o 
   0  11   0       29.68       31.55      1.76 o 
   1  11   0       41.15       48.38      2.40 o 
   2  11   0        4.11        4.61      1.48 o 
   3  11   0        1.80        2.64      1.41 o 
   4  11   0        3.23        3.01      2.03 o 
   5  11   0       42.27       49.69      3.70 o 
   6  11   0       18.21       20.25      1.98 o 
  -9  12   0       12.18       15.13      9.22 o 
  -8  12   0        0.00        1.82      5.01 o 
  -7  12   0       18.20       18.05      3.81 o 
  -6  12   0       23.53       26.94      3.37 o 
  -5  12   0       76.07       90.81      5.08 o 
  -4  12   0        5.44        8.27      1.48 o 
  -3  12   0        1.97        2.76      1.33 o 
  -2  12   0       23.00       24.88      1.93 o 
  -1  12   0        2.75        4.28      1.42 o 
   0  12   0       22.72       19.33      1.91 o 
   1  12   0        8.88        8.86      1.63 o 
   2  12   0        6.21        6.43      1.61 o 
   3  12   0      105.59      114.12      3.76 o 
   4  12   0       50.28       49.97      2.69 o 
   5  12   0        0.12       -1.11      2.55 o 
  -9  13   0        1.33        7.22      4.41 o 
  -8  13   0        0.20        1.95      3.21 o 
  -7  13   0       12.67       11.63      2.97 o 
  -6  13   0       19.25       15.59      4.01 o 
  -5  13   0        1.08        1.11      4.01 o 
  -4  13   0       19.83       14.14      2.79 o 
  -3  13   0       10.96        9.88      2.03 o 
  -2  13   0        2.45       -0.71      1.59 o 
  -1  13   0        0.43       -0.65      1.47 o 
   0  13   0       28.87       25.28      2.67 o 
   1  13   0       65.84       75.54      3.65 o 
   2  13   0       10.03       12.26      1.95 o 
   3  13   0       36.50       42.95      2.68 o 
  -7  14   0        4.41        8.00      3.21 o 
  -6  14   0       16.38       17.93      5.01 o 
  -5  14   0        9.59        5.05      2.79 o 
  -4  14   0        0.18        1.06      2.30 o 
  -3  14   0      195.18      194.85      7.76 o 
  -2  14   0        0.01       -0.17      1.61 o 
  -1  14   0      245.69      277.82      6.63 o 
   0  14   0        2.94        4.95      1.93 o 
   1  14   0       15.98       16.64      2.14 o 
   2 -15   1      143.90      170.44     10.23 o 
   3 -15   1       29.39       39.21      3.94 o 
   4 -15   1        1.90       -0.67      3.01 o 
  -2 -14   1        1.33        0.06      1.56 o 
  -1 -14   1       53.75       65.02      4.92 o 
   0 -14   1        4.13        7.33      1.86 o 
   1 -14   1       88.03       98.08      3.77 o 
   2 -14   1       58.25       62.58      4.06 o 
   3 -14   1       53.02       47.63      4.41 o 
   4 -14   1       27.11       23.52      3.37 o 
   5 -14   1        4.49        1.35      5.41 o 
   6 -14   1       11.45       14.30      4.81 o 
   7 -14   1        0.68       -1.73      4.61 o 
  -4 -13   1        1.46        0.29      2.62 o 
  -3 -13   1      108.45      125.68      4.09 o 
  -2 -13   1      185.43      207.38      5.35 o 
  -1 -13   1       29.96       37.28      2.48 o 
   0 -13   1        1.48        1.07      1.85 o 
   1 -13   1        1.40        2.67      1.49 o 
   2 -13   1        0.11       -0.99      1.33 o 
   3 -13   1        1.86        0.09      1.59 o 
   4 -13   1        5.49        3.73      2.40 o 
   5 -13   1       48.56       51.13      7.02 o 
   6 -13   1        0.11        2.09      2.51 o 
   7 -13   1        3.57        4.30      5.01 o 
   8 -13   1       44.62       53.56      4.80 o 
   9 -13   1        2.25        6.45      6.22 o 
  -5 -12   1       30.53       37.07      2.26 o 
  -4 -12   1      347.83      385.82      8.10 o 
  -3 -12   1       31.40       34.11      2.55 o 
  -2 -12   1        0.87        1.93      1.42 o 
  -1 -12   1        4.47        4.74      2.04 o 
   0 -12   1        1.28        1.06      1.05 o 
   1 -12   1       18.84       15.91      1.41 o 
   2 -12   1       24.62       24.88      1.91 o 
   3 -12   1        0.25        2.03      1.27 o 
   4 -12   1       36.08       32.82      3.25 o 
   5 -12   1        1.29        3.48      2.22 o 
   6 -12   1       10.34       12.18      2.84 o 
   7 -12   1        0.27       -2.06      2.11 o 
   8 -12   1       21.27       24.32      3.54 o 
   9 -12   1        6.09        4.70      2.97 o 
  -6 -11   1       43.14       48.78      4.80 o 
  -5 -11   1        5.86        8.20      1.56 o 
  -4 -11   1        0.45        2.26      1.30 o 
  -3 -11   1       12.04       12.79      1.91 o 
  -2 -11   1        2.37        1.46      1.56 o 
  -1 -11   1        0.72        0.73      1.01 o 
   0 -11   1      208.39      207.16      4.01 o 
   1 -11   1       54.45       52.30      1.91 o 
   2 -11   1        2.08        5.21      1.03 o 
   3 -11   1      236.27      220.37      4.04 o 
   4 -11   1        0.03       -0.51      0.86 o 
   5 -11   1        3.56        1.20      4.01 o 
   6 -11   1        3.25        2.06      2.81 o 
   7 -11   1        4.09        3.39      2.51 o 
   8 -11   1       80.91       89.83      5.24 o 
   9 -11   1       18.98       20.91      5.81 o 
  -7 -10   1        0.15        1.30      2.32 o 
  -6 -10   1       65.88       72.04      4.23 o 
  -5 -10   1       53.63       58.02      2.48 o 
  -4 -10   1       47.42       46.23      2.20 o 
  -3 -10   1       56.90       49.72      2.25 o 
  -2 -10   1       70.52       67.85      2.28 o 
  -1 -10   1        0.90       -0.95      0.95 o 
   0 -10   1       20.51       15.05      1.22 o 
   1 -10   1      168.92      136.10      2.91 o 
   2 -10   1       99.95      100.38      2.42 o 
   3 -10   1       46.60       51.36      1.67 o 
   4 -10   1      419.59      386.54      5.81 o 
   5 -10   1       54.27       48.62      1.80 o 
   6 -10   1       94.11       92.95      2.54 o 
   7 -10   1       25.63       27.12      2.15 o 
   8 -10   1       22.80       24.80      2.30 o 
   9 -10   1       73.43       80.84      3.60 o 
  10 -10   1       26.56       35.51      3.94 o 
  11 -10   1       15.77       19.35      5.41 o 
  -8  -9   1       25.90       30.39      2.03 o 
  -7  -9   1       64.03       65.64      2.64 o 
  -6  -9   1        0.87       -0.68      1.24 o 
  -5  -9   1       11.03       14.62      2.14 o 
  -4  -9   1       34.43       33.35      1.89 o 
  -3  -9   1       54.91       43.86      2.09 o 
  -2  -9   1      104.90       96.65      2.48 o 
  -1  -9   1       58.91       43.28      1.70 o 
   0  -9   1      274.70      272.97      4.58 o 
   1  -9   1       12.90       14.36      1.10 o 
   2  -9   1      687.94      651.46      7.89 o 
   3  -9   1        0.24       -0.63      0.63 o 
   4  -9   1       44.77       45.47      1.33 o 
   5  -9   1      772.58      736.80      8.77 o 
   6  -9   1      100.53       94.02      2.47 o 
   7  -9   1       98.52       99.32      3.46 o 
   8  -9   1       57.13       67.17      3.04 o 
   9  -9   1       91.88       86.91      3.60 o 
  10  -9   1        5.61        6.33      2.68 o 
  11  -9   1       20.03       14.65      4.61 o 
  12  -9   1        2.53        3.46      6.02 o 
  -9  -8   1        2.21        0.68      1.35 o 
  -8  -8   1       13.37       13.61      1.65 o 
  -7  -8   1       30.34       30.56      1.91 o 
  -6  -8   1       31.41       30.72      1.91 o 
  -5  -8   1        3.63        2.13      1.18 o 
  -4  -8   1        0.16       -0.36      1.09 o 
  -3  -8   1      465.17      440.60      7.26 o 
  -2  -8   1       17.14       10.38      0.86 o 
  -1  -8   1      180.23      159.52      3.15 o 
   0  -8   1      313.46      309.57      4.86 o 
   1  -8   1       21.71       22.31      0.91 o 
   2  -8   1      100.48      100.73      1.91 o 
   3  -8   1       12.90        9.37      0.76 o 
   4  -8   1        4.11        4.69      0.67 o 
   5  -8   1     1055.62     1019.79     13.54 o 
   6  -8   1        6.50        6.00      1.29 o 
   7  -8   1       42.34       42.74      2.41 o 
   8  -8   1        0.02       -1.49      1.49 o 
   9  -8   1       98.10      104.36      5.33 o 
  10  -8   1      100.92      106.92     10.63 o 
  11  -8   1       23.23       27.01      3.82 o 
  12  -8   1        2.02        1.20      2.55 o 
 -10  -7   1       31.32       30.36      2.06 o 
  -9  -7   1       10.95       10.52      1.49 o 
  -8  -7   1       30.25       34.65      2.18 o 
  -7  -7   1        0.05       -1.19      1.19 o 
  -6  -7   1       16.39       16.10      1.51 o 
  -5  -7   1      402.15      361.51      6.91 o 
  -4  -7   1       51.55       56.21      1.57 o 
  -3  -7   1      839.82      808.88     11.37 o 
  -2  -7   1      192.97      180.05      3.16 o 
  -1  -7   1       23.00       26.63      0.87 o 
   0  -7   1        0.07       -0.32      0.42 o 
   1  -7   1       33.30       28.60      0.88 o 
   2  -7   1       25.56       25.69      0.84 o 
   3  -7   1      119.70      126.05      2.06 o 
   4  -7   1      706.18      707.58      9.58 o 
   5  -7   1       28.27       28.02      1.29 o 
   6  -7   1      181.38      156.19      4.10 o 
   7  -7   1       26.31       21.45      1.79 o 
   8  -7   1       38.77       33.66      2.78 o 
   9  -7   1        8.12        8.86      1.73 o 
  10  -7   1        0.97        4.61      2.27 o 
  11  -7   1        3.43        4.52      2.68 o 
  12  -7   1       27.34       25.34      2.89 o 
 -10  -6   1        0.67       -1.19      1.19 o 
  -9  -6   1        0.12       -1.07      1.07 o 
  -8  -6   1      186.53      179.17      3.75 o 
  -7  -6   1       92.74       87.14      2.39 o 
  -6  -6   1      670.94      623.54      8.97 o 
  -5  -6   1      188.56      193.47      3.14 o 
  -4  -6   1      180.18      203.88      3.38 o 
  -3  -6   1      233.31      223.57      3.33 o 
  -2  -6   1      528.59      527.62      6.36 o 
  -1  -6   1      208.61      213.35      2.77 o 
   0  -6   1       41.44       40.58      0.96 o 
   1  -6   1      376.94      424.78      4.64 o 
   2  -6   1     1346.41     1362.03     13.59 o 
   3  -6   1        7.32        2.95      0.80 o 
   4  -6   1        9.18       11.15      1.05 o 
   5  -6   1        1.22        1.44      0.94 o 
   6  -6   1      279.11      276.16      6.00 o 
   7  -6   1       35.32       42.12      2.14 o 
   8  -6   1        0.14        0.31      1.14 o 
   9  -6   1       24.69       23.67      2.64 o 
  10  -6   1       87.24       95.31      5.39 o 
  11  -6   1       34.57       31.99      2.89 o 
  12  -6   1       15.14       12.67      2.02 o 
 -11  -5   1       29.31       31.45      2.02 o 
 -10  -5   1        6.72        7.46      1.36 o 
  -9  -5   1        6.66        6.82      1.24 o 
  -8  -5   1      104.56      101.87      2.67 o 
  -7  -5   1        8.38        7.44      1.09 o 
  -6  -5   1       13.70       15.75      0.92 o 
  -5  -5   1       74.59       71.39      1.55 o 
  -4  -5   1      380.50      373.26      4.74 o 
  -3  -5   1      524.51      547.22      6.47 o 
  -2  -5   1        6.77        4.88      0.53 o 
  -1  -5   1      243.39      276.88      3.28 o 
   0  -5   1     1521.60     1613.47     17.61 o 
   1  -5   1      689.33      726.07      7.40 o 
   2  -5   1       43.62       50.44      0.96 o 
   3  -5   1       98.57      117.50      2.02 o 
   4  -5   1      597.23      626.78      8.46 o 
   5  -5   1      179.52      197.68      4.36 o 
   6  -5   1      383.89      383.58      7.56 o 
   7  -5   1       37.00       35.33      1.95 o 
   8  -5   1       19.88       25.03      2.15 o 
   9  -5   1       22.95       25.10      2.84 o 
  10  -5   1       79.06       81.58      3.59 o 
  11  -5   1       39.11       41.85      2.57 o 
  12  -5   1        0.04       -1.10      1.49 o 
  13  -5   1        0.01       -1.46      1.59 o 
 -11  -4   1        9.69        9.90      1.53 o 
 -10  -4   1       30.69       35.05      1.87 o 
  -9  -4   1       32.17       28.56      1.59 o 
  -8  -4   1        5.68        5.58      1.09 o 
  -7  -4   1      466.07      455.28      6.78 o 
  -6  -4   1        0.11        0.91      0.65 o 
  -5  -4   1      125.94      132.53      2.16 o 
  -4  -4   1       85.94       79.95      1.48 o 
  -3  -4   1       41.34       44.89      1.23 o 
  -2  -4   1     4214.10     4699.16     47.17 o 
  -1  -4   1       55.03       64.30      0.85 o 
   0  -4   1      116.44      120.81      1.56 o 
   1  -4   1      583.60      621.09      6.33 o 
   2  -4   1      908.61      923.84     10.39 o 
   3  -4   1       51.33       73.30      1.30 o 
   4  -4   1      282.60      267.17      5.26 o 
   5  -4   1       27.11       29.13      1.62 o 
   6  -4   1      186.95      180.51      3.20 o 
   7  -4   1      176.67      191.06      5.40 o 
   8  -4   1        4.13        3.01      1.20 o 
   9  -4   1        4.92        4.66      1.76 o 
  10  -4   1       16.96       16.70      2.27 o 
  11  -4   1        2.70        3.22      1.39 o 
  12  -4   1       47.76       51.33      3.59 o 
  13  -4   1        7.98        5.90      1.85 o 
 -12  -3   1       73.94       70.12      4.50 o 
 -11  -3   1        4.36        5.83      1.45 o 
 -10  -3   1        0.14       -1.06      1.06 o 
  -9  -3   1      162.73      155.18      3.38 o 
  -8  -3   1        6.06        6.99      1.07 o 
  -7  -3   1      512.92      524.65      6.97 o 
  -6  -3   1       18.40       18.15      0.95 o 
  -5  -3   1      160.20      167.28      2.46 o 
  -4  -3   1      251.29      280.32      3.56 o 
  -3  -3   1        0.16        0.16      0.34 o 
  -2  -3   1     2461.92     2600.55     24.89 o 
  -1  -3   1      489.34      498.79      4.45 o 
   0  -3   1     2834.89     3019.57     26.44 o 
   1  -3   1     1170.26     1238.94     11.02 o 
   2  -3   1      744.63      809.21      8.21 o 
   3  -3   1       38.02       35.73      1.01 o 
   4  -3   1       32.45       45.13      1.19 o 
   5  -3   1      473.71      530.02      7.13 o 
   6  -3   1      275.59      277.71      4.46 o 
   7  -3   1       88.44       97.23      2.84 o 
   8  -3   1        6.90        6.20      1.06 o 
   9  -3   1       24.31       23.60      1.83 o 
  10  -3   1       35.75       41.55      2.30 o 
  11  -3   1       37.63       42.50      2.50 o 
  12  -3   1        4.64        3.01      2.37 o 
  13  -3   1       64.87       63.76      4.05 o 
 -12  -2   1        9.14        7.94      2.43 o 
 -11  -2   1       17.25       17.16      2.87 o 
 -10  -2   1       29.09       30.31      1.66 o 
  -9  -2   1       12.16       12.35      1.19 o 
  -8  -2   1       25.50       23.91      1.35 o 
  -7  -2   1       25.32       30.03      1.23 o 
  -6  -2   1      652.45      686.27      8.02 o 
  -5  -2   1      106.76      113.74      1.96 o 
  -4  -2   1        6.42        9.40      0.53 o 
  -3  -2   1       22.00       17.08      0.61 o 
  -2  -2   1      702.07      721.43      6.55 o 
  -1  -2   1      205.71      211.51      2.02 o 
   0  -2   1      472.33      450.03      3.76 o 
   1  -2   1      392.83      435.36      4.14 o 
   2  -2   1     1070.75     1166.99     14.24 o 
   3  -2   1      258.38      334.64      3.60 o 
   4  -2   1      233.47      256.57      3.21 o 
   5  -2   1      323.03      375.12      6.47 o 
   6  -2   1      271.43      266.21      4.19 o 
   7  -2   1       30.32       26.97      1.22 o 
   8  -2   1        0.39        0.96      1.05 o 
   9  -2   1      333.59      310.40      6.45 o 
  10  -2   1       13.87       12.81      1.53 o 
  11  -2   1      248.29      259.73      6.25 o 
  12  -2   1       18.33       15.73      2.05 o 
  13  -2   1       86.90       89.74      5.19 o 
 -12  -1   1        6.91        8.51      1.85 o 
 -11  -1   1       22.78       27.04      3.01 o 
 -10  -1   1       31.90       32.58      2.10 o 
  -9  -1   1       63.89       67.04      2.25 o 
  -8  -1   1       58.65       57.87      1.79 o 
  -7  -1   1      105.18      125.75      2.33 o 
  -6  -1   1        8.70        9.49      0.61 o 
  -5  -1   1      174.60      177.47      2.31 o 
  -4  -1   1       50.29       53.64      0.95 o 
  -3  -1   1      273.32      302.14      2.79 o 
  -2  -1   1        1.55        5.90      0.44 o 
  -1  -1   1      744.82      721.93     13.90 o 
   1  -1   1     2392.58     2546.07     40.53 o 
   2  -1   1      432.02      468.55      4.75 o 
   3  -1   1        0.03       -0.11      0.26 o 
   4  -1   1      294.90      309.76      3.57 o 
   5  -1   1      195.99      229.09      2.68 o 
   6  -1   1      118.67      104.28      1.62 o 
   7  -1   1       12.45       15.36      0.81 o 
   8  -1   1       29.49       31.39      1.51 o 
   9  -1   1        6.00        9.75      1.17 o 
  10  -1   1        0.66        1.17      1.25 o 
  11  -1   1      139.18      141.60      4.29 o 
  12  -1   1       73.10       80.54      3.46 o 
 -13   0   1        3.82        3.81      1.79 o 
 -12   0   1       12.02        9.35      1.91 o 
 -11   0   1       46.12       45.72      2.55 o 
 -10   0   1        8.11        9.39      1.62 o 
  -9   0   1      233.12      230.62      5.21 o 
  -8   0   1        4.77        4.38      0.96 o 
  -7   0   1        5.59        9.00      0.68 o 
  -6   0   1       27.00       29.81      0.88 o 
  -5   0   1        4.93        3.13      0.47 o 
  -4   0   1      180.04      169.90      2.13 o 
  -3   0   1      794.08      795.25      8.68 o 
  -2   0   1     4337.54     4544.02     39.47 o 
   0   0   1        0.10        0.00      0.23 o 
   1   0   1     1093.05     1117.73     15.75 o 
   2   0   1        4.97        3.91      0.42 o 
   3   0   1     1266.63     1260.44     11.68 o 
   4   0   1       23.21       19.09      0.68 o 
   5   0   1       64.82       70.74      1.27 o 
   6   0   1      113.01      105.43      1.76 o 
   7   0   1      184.83      208.67      3.57 o 
   8   0   1        4.86        3.43      0.86 o 
   9   0   1        0.04        1.39      0.89 o 
  10   0   1       62.83       64.88      2.34 o 
  11   0   1       13.02       13.29      1.80 o 
  12   0   1        9.92        9.01      1.90 o 
 -13   1   1       96.85      105.37      4.06 o 
 -12   1   1       18.28       16.82      2.54 o 
 -11   1   1        0.24        1.09      1.34 o 
 -10   1   1       18.58       17.75      1.75 o 
  -9   1   1       94.84       90.76      2.95 o 
  -8   1   1        0.99       -0.84      0.84 o 
  -7   1   1        0.77        1.36      0.62 o 
  -6   1   1      190.84      203.36      3.61 o 
  -5   1   1      457.57      480.92      5.78 o 
  -4   1   1      164.01      145.57      2.20 o 
  -3   1   1    15259.18    16238.90    158.31 o 
  -2   1   1       87.31       74.52      1.13 o 
  -1   1   1    10293.52     9327.67    272.76 o 
   0   1   1     1882.80     1785.65     51.46 o 
   2   1   1      732.14      890.45      7.94 o 
   3   1   1     1602.67     1641.42     15.66 o 
   4   1   1      126.98      125.67      1.89 o 
   5   1   1       88.46      103.62      1.63 o 
   6   1   1     1014.99     1070.63     10.93 o 
   7   1   1       11.53        8.46      0.82 o 
   8   1   1        0.18       -0.82      0.82 o 
   9   1   1        2.60        0.79      0.94 o 
  10   1   1        2.60        1.80      1.08 o 
  11   1   1       33.97       38.09      2.50 o 
  12   1   1        1.04       -1.57      2.60 o 
 -13   2   1      244.61      265.29      6.87 o 
 -12   2   1      147.98      155.21      7.99 o 
 -11   2   1       94.40       90.49      3.36 o 
 -10   2   1        6.58        6.33      1.34 o 
  -9   2   1        4.42        3.61      1.14 o 
  -8   2   1       42.25       44.82      1.85 o 
  -7   2   1        7.04        5.15      0.82 o 
  -6   2   1       56.05       59.95      1.67 o 
  -5   2   1     1092.57     1196.78     15.79 o 
  -4   2   1      836.56      907.99     11.15 o 
  -3   2   1     1107.15     1160.05     21.62 o 
  -2   2   1      658.24      726.26      8.47 o 
  -1   2   1       99.27       68.30      1.09 o 
   0   2   1      433.49      449.04      4.41 o 
   1   2   1     2748.48     2930.63     28.31 o 
   2   2   1     1256.97     1401.56     12.99 o 
   3   2   1      539.90      567.88      6.16 o 
   4   2   1     1037.02     1155.55     12.11 o 
   5   2   1        0.24       -0.27      0.48 o 
   6   2   1      275.32      299.01      5.15 o 
   7   2   1      126.37      118.42      2.56 o 
   8   2   1       51.30       52.67      1.94 o 
   9   2   1        4.02        4.46      1.08 o 
  10   2   1       69.16       67.47      2.35 o 
  11   2   1       36.92       40.74      2.03 o 
  12   2   1        0.77        2.43      2.19 o 
 -13   3   1       14.11       16.89      3.01 o 
 -12   3   1        7.56        8.30      2.03 o 
 -11   3   1       25.77       24.74      2.01 o 
 -10   3   1        3.43        1.92      1.47 o 
  -9   3   1        7.68        6.04      1.25 o 
  -8   3   1       17.38       14.16      1.38 o 
  -7   3   1       17.80       12.25      1.33 o 
  -6   3   1      353.23      422.22      6.76 o 
  -5   3   1      427.53      471.94      7.05 o 
  -4   3   1      149.19      143.93      2.83 o 
  -3   3   1      613.73      610.65     10.27 o 
  -2   3   1       47.43       45.10      0.95 o 
  -1   3   1       43.11       47.75      0.85 o 
   0   3   1     4622.02     4932.98     43.98 o 
   1   3   1      452.23      465.07      5.37 o 
   2   3   1      323.84      349.45      4.21 o 
   3   3   1       77.44       87.31      1.52 o 
   4   3   1      236.33      243.10      3.05 o 
   5   3   1      342.38      367.45      5.80 o 
   6   3   1      153.28      162.82      2.85 o 
   7   3   1       11.06        8.67      1.47 o 
   8   3   1      108.39      107.18      2.67 o 
   9   3   1       24.61       27.61      1.64 o 
  10   3   1      227.93      225.29      4.43 o 
  11   3   1       71.09       70.66      3.29 o 
 -13   4   1       29.13       35.27      2.70 o 
 -12   4   1        0.02        0.75      1.32 o 
 -11   4   1       14.71       17.99      1.90 o 
 -10   4   1       40.17       49.68      5.31 o 
  -9   4   1       11.20        8.60      2.21 o 
  -8   4   1       18.10       21.30      1.60 o 
  -7   4   1        2.87        4.58      1.14 o 
  -6   4   1       23.52       15.06      0.98 o 
  -5   4   1       19.95       20.35      1.34 o 
  -4   4   1      111.88      114.34      2.78 o 
  -3   4   1      230.50      234.11      4.56 o 
  -2   4   1      319.33      353.44      4.31 o 
  -1   4   1       68.68       69.60      1.16 o 
   0   4   1     5555.40     5980.84     54.79 o 
   1   4   1       83.00      106.82      1.96 o 
   2   4   1      108.02      128.30      2.06 o 
   3   4   1       37.03       32.75      0.91 o 
   4   4   1      173.60      168.09      2.83 o 
   5   4   1      479.51      467.85      6.29 o 
   6   4   1        0.69       -0.70      0.89 o 
   7   4   1        5.87        4.96      1.05 o 
   8   4   1       59.28       59.28      2.14 o 
   9   4   1       97.06       93.97      2.70 o 
  10   4   1       24.38       24.45      1.76 o 
  11   4   1        1.53        0.23      1.24 o 
 -13   5   1       14.68       17.54      2.21 o 
 -12   5   1        8.08        7.53      1.85 o 
 -11   5   1        3.77        7.27      1.63 o 
 -10   5   1       30.26       38.10      3.40 o 
  -9   5   1        0.00       -0.80      1.70 o 
  -8   5   1       41.98       37.12      1.99 o 
  -7   5   1       42.01       36.84      1.90 o 
  -6   5   1        2.92        6.91      1.14 o 
  -5   5   1       69.67       70.10      2.30 o 
  -4   5   1        2.20        1.90      0.80 o 
  -3   5   1        0.47        1.24      0.69 o 
  -2   5   1       24.23       30.10      0.89 o 
  -1   5   1      617.85      716.71      6.98 o 
   0   5   1       52.26       51.34      1.00 o 
   1   5   1        0.07        1.16      0.47 o 
   2   5   1      421.62      447.63      5.84 o 
   3   5   1       87.03      108.04      2.45 o 
   4   5   1       34.34       37.96      1.34 o 
   5   5   1       94.89       88.06      1.93 o 
   6   5   1      152.20      138.78      3.47 o 
   7   5   1      253.66      232.52      4.33 o 
   8   5   1       18.77       17.38      1.41 o 
   9   5   1       93.09       87.30      2.68 o 
  10   5   1        2.54        0.22      1.24 o 
 -13   6   1       52.24       60.62      4.63 o 
 -12   6   1       23.49       27.35      3.01 o 
 -11   6   1       14.49       14.39      2.29 o 
 -10   6   1       40.54       47.63      4.61 o 
  -9   6   1       24.84       24.61      2.29 o 
  -8   6   1       19.66       24.71      1.90 o 
  -7   6   1      124.47      130.36      3.94 o 
  -6   6   1       19.42       17.50      1.45 o 
  -5   6   1        1.14       -0.76      0.98 o 
  -4   6   1      406.83      400.93      7.66 o 
  -3   6   1     1707.92     1780.12     23.04 o 
  -2   6   1       80.49       87.12      1.68 o 
  -1   6   1       55.90       58.16      1.27 o 
   0   6   1       17.22       11.06      0.64 o 
   1   6   1      131.64      122.89      1.91 o 
   2   6   1       69.54       73.72      1.57 o 
   3   6   1       10.85       11.37      1.58 o 
   4   6   1      765.36      753.95     15.58 o 
   5   6   1        0.03       -0.23      1.12 o 
   6   6   1      100.69       87.30      2.63 o 
   7   6   1        0.00       -1.14      1.14 o 
   8   6   1        2.50        4.65      1.37 o 
   9   6   1        5.91        4.43      1.50 o 
  10   6   1       33.60       39.80      2.35 o 
 -12   7   1       31.83       33.16      3.16 o 
 -11   7   1        2.05        6.75      2.68 o 
 -10   7   1        0.25        3.41      2.27 o 
  -9   7   1       31.71       33.92      2.24 o 
  -8   7   1       12.47       12.44      1.63 o 
  -7   7   1        5.79        5.55      1.29 o 
  -6   7   1      662.82      634.96     11.77 o 
  -5   7   1      100.70       98.04      2.95 o 
  -4   7   1       27.68       25.34      1.09 o 
  -3   7   1       38.75       35.57      1.07 o 
  -2   7   1       69.33       60.57      1.37 o 
  -1   7   1       12.88       13.08      0.69 o 
   0   7   1       60.53       63.34      1.35 o 
   1   7   1       19.89       21.37      0.93 o 
   2   7   1       39.83       39.31      1.33 o 
   3   7   1     1707.21     1584.74     22.61 o 
   4   7   1        1.84       -0.36      1.27 o 
   5   7   1        8.82        5.11      1.45 o 
   6   7   1       89.28       84.56      2.96 o 
   7   7   1        0.19       -1.27      1.27 o 
   8   7   1        9.28       10.32      1.68 o 
   9   7   1       37.66       45.62      2.65 o 
 -12   8   1       40.66       45.64      4.67 o 
 -11   8   1        0.63        0.59      2.40 o 
 -10   8   1       28.24       30.67      3.69 o 
  -9   8   1        1.45        1.51      1.49 o 
  -8   8   1       98.02       92.91      3.45 o 
  -7   8   1      770.52      731.00     13.63 o 
  -6   8   1        7.79        5.40      0.89 o 
  -5   8   1        7.77        6.86      0.91 o 
  -4   8   1        5.49        4.86      0.67 o 
  -3   8   1       81.73       74.78      1.64 o 
  -2   8   1        8.94       10.46      0.79 o 
  -1   8   1       20.00       21.67      1.00 o 
   0   8   1        0.85        0.34      0.65 o 
   1   8   1      121.03       87.77      2.83 o 
   2   8   1       84.15       64.95      2.48 o 
   3   8   1       32.04       36.67      2.01 o 
   4   8   1       53.19       52.47      2.40 o 
   5   8   1        2.83        3.59      1.27 o 
   6   8   1        1.16        0.72      1.39 o 
   7   8   1       41.84       47.52      2.51 o 
   8   8   1        6.66        3.13      1.56 o 
   9   8   1        5.23        3.16      1.62 o 
 -12   9   1       13.55       12.00      5.01 o 
 -11   9   1      200.46      209.87      9.62 o 
 -10   9   1       23.35       25.85      3.54 o 
  -9   9   1       36.53       34.45      2.48 o 
  -8   9   1        0.33        1.37      1.45 o 
  -7   9   1      177.53      169.56      4.75 o 
  -6   9   1       86.03       82.61      1.98 o 
  -5   9   1      171.05      158.27      2.60 o 
  -4   9   1      204.02      193.77      3.01 o 
  -3   9   1      328.32      318.60      4.34 o 
  -2   9   1       66.20       69.57      1.67 o 
  -1   9   1      194.85      180.39      3.37 o 
   0   9   1       67.15       52.99      1.99 o 
   1   9   1       27.54       18.84      1.61 o 
   2   9   1       44.54       40.73      3.13 o 
   3   9   1       26.59       28.69      1.86 o 
   4   9   1       23.24       26.12      1.86 o 
   5   9   1       71.93       74.53      2.96 o 
   6   9   1       84.02       89.71      3.33 o 
   7   9   1       10.53        9.01      3.59 o 
   8   9   1        8.25        9.24      2.32 o 
 -11  10   1        0.25        1.29      6.02 o 
 -10  10   1      104.68      106.48      6.62 o 
  -9  10   1       73.18       77.07      3.55 o 
  -8  10   1        7.36        6.19      1.75 o 
  -7  10   1        0.42        1.11      1.45 o 
  -6  10   1      199.83      193.59      5.16 o 
  -5  10   1       29.22       31.42      1.54 o 
  -4  10   1        2.49        1.41      1.22 o 
  -3  10   1      217.92      186.59      3.46 o 
  -2  10   1       14.73       15.81      1.16 o 
  -1  10   1       25.70       19.70      1.29 o 
   0  10   1       26.77       24.30      1.82 o 
   1  10   1      102.43       99.94      3.27 o 
   2  10   1        2.94        2.81      1.29 o 
   3  10   1       35.53       42.30      2.34 o 
   4  10   1        1.21        1.88      1.42 o 
   5  10   1        9.91       16.41      1.91 o 
   6  10   1        5.68        1.61      1.62 o 
   7  10   1        0.93        0.28      1.60 o 
  -9  11   1        1.41        2.72      2.61 o 
  -8  11   1        0.03       -2.22      2.22 o 
  -7  11   1        0.05       -1.09      2.40 o 
  -6  11   1        3.03        6.02      3.41 o 
  -5  11   1       15.36       17.44      1.64 o 
  -4  11   1      139.97      119.90      3.52 o 
  -3  11   1       76.72       75.08      2.83 o 
  -2  11   1       20.53       19.28      1.96 o 
  -1  11   1       22.48       25.84      1.95 o 
   0  11   1        9.23        8.90      1.61 o 
   1  11   1        1.03        3.95      1.50 o 
   2  11   1       13.71       15.80      2.20 o 
   3  11   1       11.61       10.55      2.06 o 
   4  11   1       11.15       11.11      1.72 o 
   5  11   1        0.32        2.12      1.51 o 
   6  11   1       22.70       27.71      3.65 o 
  -9  12   1       10.40       10.32      3.25 o 
  -8  12   1        7.90        6.68      3.41 o 
  -7  12   1        2.34        2.63      2.51 o 
  -6  12   1        3.01        3.83      2.51 o 
  -5  12   1       49.02       45.41      3.76 o 
  -4  12   1        0.01       -0.91      1.27 o 
  -3  12   1        0.00       -0.61      1.27 o 
  -2  12   1        2.99        1.76      1.95 o 
  -1  12   1       22.48       22.26      2.03 o 
   0  12   1        3.35        3.79      1.47 o 
   1  12   1        0.01        1.20      1.42 o 
   2  12   1      104.53      114.68      3.93 o 
   3  12   1        1.44        1.68      1.56 o 
   4  12   1      136.17      146.85      4.98 o 
  -8  13   1        6.04        5.29      3.08 o 
  -7  13   1        0.54        2.55      2.79 o 
  -6  13   1        0.72        1.11      2.51 o 
  -5  13   1       31.40       34.77      3.82 o 
  -4  13   1        0.06       -1.58      2.30 o 
  -3  13   1       41.74       39.19      2.43 o 
  -2  13   1       42.70       44.94      3.36 o 
  -1  13   1        0.26        2.10      1.60 o 
   0  13   1      278.31      297.09      7.00 o 
   1  13   1      139.22      142.27      4.55 o 
   2  13   1       19.26       18.37      2.19 o 
   3  13   1        2.67        5.83      3.13 o 
  -7  14   1       19.64       16.37      3.26 o 
  -6  14   1       10.43        8.08      2.89 o 
  -5  14   1       66.57       67.89      4.91 o 
  -4  14   1        7.53        7.10      2.89 o 
  -3  14   1        0.88       -2.30      2.30 o 
  -2  14   1        0.10        0.56      1.67 o 
  -1  14   1       71.96       85.70      3.67 o 
   0  14   1       12.49       12.19      2.03 o 
   1  14   1        8.43        9.71      1.94 o 
   1 -15   2       29.48       24.39      2.62 o 
   2 -15   2       51.49       51.38      4.23 o 
   3 -15   2        0.33       -3.81      3.81 o 
   4 -15   2        0.04       -0.33      2.22 o 
  -2 -14   2        0.13        2.12      1.56 o 
  -1 -14   2      240.27      269.06      6.43 o 
   0 -14   2       66.69       74.41      3.22 o 
   1 -14   2       98.46      109.01      3.85 o 
   2 -14   2       26.66       27.11      3.08 o 
   3 -14   2        0.15       -0.40      2.27 o 
   4 -14   2       62.11       66.15      4.67 o 
   5 -14   2        0.24        1.96      2.51 o 
   6 -14   2        0.77        1.18      2.68 o 
   7 -14   2       32.32       32.19      5.21 o 
  -4 -13   2        0.42        1.14      1.64 o 
  -3 -13   2       46.36       55.59      3.70 o 
  -2 -13   2        0.21        1.08      1.54 o 
  -1 -13   2        6.02        4.18      1.38 o 
   0 -13   2        4.77        3.62      1.22 o 
   1 -13   2        4.34        6.01      1.26 o 
   2 -13   2        2.48        2.76      1.45 o 
   3 -13   2       23.84       19.57      2.79 o 
   4 -13   2      118.28      116.74      5.65 o 
   5 -13   2        1.09       -1.44      2.41 o 
   6 -13   2        1.94        2.79      5.21 o 
   7 -13   2        1.13        3.44      3.61 o 
   8 -13   2       16.39       15.78      8.02 o 
   9 -13   2        1.01        9.22      4.81 o 
  -5 -12   2       56.31       71.58      5.96 o 
  -4 -12   2        2.17        5.00      1.91 o 
  -3 -12   2        0.22        0.11      1.32 o 
  -2 -12   2       52.42       61.33      2.46 o 
  -1 -12   2        1.24        1.48      1.06 o 
   0 -12   2       27.53       32.63      1.88 o 
   1 -12   2      118.93      117.75      2.88 o 
   2 -12   2        8.44       11.98      1.24 o 
   3 -12   2        1.04        1.99      1.00 o 
   4 -12   2        3.07        3.45      2.41 o 
   5 -12   2       11.60       13.66      2.68 o 
   6 -12   2       10.63        6.37      2.30 o 
   7 -12   2        1.85        1.63      4.41 o 
   8 -12   2        0.74       -0.85      2.51 o 
   9 -12   2        0.20        5.11      3.01 o 
  -7 -11   2       23.16       25.92      6.68 o 
  -6 -11   2        6.18        6.73      2.46 o 
  -5 -11   2       27.29       28.60      2.82 o 
  -4 -11   2        8.53        8.62      1.68 o 
  -3 -11   2        6.15        5.19      1.35 o 
  -2 -11   2       11.83       11.82      1.55 o 
  -1 -11   2       63.00       62.40      2.12 o 
   0 -11   2        0.82        0.21      0.95 o 
   1 -11   2        0.15       -0.19      1.05 o 
   2 -11   2       27.28       16.56      1.29 o 
   3 -11   2       59.63       63.78      2.03 o 
   4 -11   2       29.93       25.82      1.82 o 
   5 -11   2        4.38        1.86      1.24 o 
   6 -11   2       15.40       11.59      1.56 o 
   7 -11   2        0.93        2.56      2.22 o 
   8 -11   2       12.83       16.28      5.01 o 
   9 -11   2       26.65       34.96      4.61 o 
  -8 -10   2        3.79        2.21      2.84 o 
  -7 -10   2       28.43       28.86      2.72 o 
  -6 -10   2        0.34       -0.42      1.34 o 
  -5 -10   2        5.90        6.58      1.40 o 
  -4 -10   2        0.94        1.22      1.33 o 
  -3 -10   2        1.70        1.23      1.05 o 
  -2 -10   2        0.04        0.06      0.90 o 
  -1 -10   2        0.06        0.52      0.95 o 
   0 -10   2        0.02       -0.02      0.87 o 
   1 -10   2        4.51        3.44      0.97 o 
   2 -10   2      157.10      130.91      2.80 o 
   3 -10   2       17.40       17.01      1.18 o 
   4 -10   2        3.68        3.85      0.95 o 
   5 -10   2        0.51       -0.10      1.08 o 
   6 -10   2        6.01        3.34      1.05 o 
   7 -10   2       17.83       18.39      1.97 o 
   8 -10   2      202.77      203.00      5.61 o 
   9 -10   2       35.62       31.37      3.39 o 
  10 -10   2        0.46       -1.05      2.22 o 
  11 -10   2        1.20        0.53      2.68 o 
  -8  -9   2       52.86       56.26      2.42 o 
  -7  -9   2        1.95        3.40      1.23 o 
  -6  -9   2        3.38        4.98      1.34 o 
  -5  -9   2       26.98       26.01      1.59 o 
  -4  -9   2        1.02        2.59      1.22 o 
  -3  -9   2      207.93      199.03      3.77 o 
  -2  -9   2      171.18      140.67      2.95 o 
  -1  -9   2      259.48      216.30      3.86 o 
   0  -9   2        3.12        2.79      1.05 o 
   1  -9   2       21.35       18.95      1.18 o 
   2  -9   2      108.09      110.59      2.12 o 
   3  -9   2      361.05      326.72      4.40 o 
   4  -9   2       47.88       45.83      1.65 o 
   5  -9   2        6.63        5.63      1.04 o 
   6  -9   2      687.40      652.90     12.42 o 
   7  -9   2        1.32        0.43      1.29 o 
   8  -9   2       10.85       11.13      1.77 o 
   9  -9   2       49.46       47.44      2.81 o 
  10  -9   2        9.12        8.02      2.84 o 
  11  -9   2        3.02        3.01      3.81 o 
  -9  -8   2        1.20        0.10      1.23 o 
  -8  -8   2       24.94       29.73      1.85 o 
  -7  -8   2       16.81       14.55      1.49 o 
  -6  -8   2        4.18        1.23      1.68 o 
  -5  -8   2      174.78      149.33      3.63 o 
  -4  -8   2      865.68      785.08     13.17 o 
  -3  -8   2      113.83      107.28      2.01 o 
  -2  -8   2       41.45       38.80      1.25 o 
  -1  -8   2      112.35      111.57      2.25 o 
   0  -8   2      445.17      473.96      6.48 o 
   1  -8   2       71.82       59.69      1.38 o 
   2  -8   2      534.87      518.99      6.03 o 
   3  -8   2       46.62       45.70      1.25 o 
   4  -8   2      110.37      110.51      1.96 o 
   5  -8   2      659.87      673.02     10.31 o 
   6  -8   2       91.07       84.10      3.00 o 
   7  -8   2        7.68        6.19      1.79 o 
   8  -8   2      482.17      491.38     10.06 o 
   9  -8   2       40.94       42.38      3.16 o 
  10  -8   2       75.57       69.78      4.96 o 
  11  -8   2       54.18       51.91     10.83 o 
  12  -8   2        0.64       -0.32      2.68 o 
 -10  -7   2        5.07        4.15      1.70 o 
  -9  -7   2        2.72        1.75      1.23 o 
  -8  -7   2        6.10        3.80      1.25 o 
  -7  -7   2       99.44       91.43      2.85 o 
  -6  -7   2      172.68      154.86      3.38 o 
  -5  -7   2      223.38      224.21      3.67 o 
  -4  -7   2       52.13       46.85      1.30 o 
  -3  -7   2      229.66      238.91      3.40 o 
  -2  -7   2      111.10      111.07      1.93 o 
  -1  -7   2       60.46       60.15      1.23 o 
   0  -7   2      550.62      563.86      6.41 o 
   1  -7   2       13.71       14.92      0.72 o 
   2  -7   2       15.58       13.42      0.67 o 
   3  -7   2      150.08      156.64      2.36 o 
   4  -7   2        0.00       -0.02      0.52 o 
   5  -7   2       32.53       31.44      1.85 o 
   6  -7   2      146.08      130.29      3.65 o 
   7  -7   2      258.51      253.33      6.08 o 
   8  -7   2       39.89       38.66      2.49 o 
   9  -7   2       67.19       62.42      3.39 o 
  10  -7   2       42.85       41.58      3.97 o 
  11  -7   2        3.45        5.01      2.84 o 
  12  -7   2        0.25        1.97      1.85 o 
 -10  -6   2        0.61       -0.76      1.21 o 
  -9  -6   2       39.51       43.05      1.90 o 
  -8  -6   2       10.46       11.88      1.27 o 
  -7  -6   2       85.13       86.91      2.33 o 
  -6  -6   2       10.80        9.12      1.08 o 
  -5  -6   2        8.08        6.11      0.68 o 
  -4  -6   2      259.07      258.69      3.52 o 
  -3  -6   2       40.46       39.64      1.58 o 
  -2  -6   2        6.90       11.27      0.66 o 
  -1  -6   2        4.19        9.59      0.64 o 
   0  -6   2      130.12      108.21      1.67 o 
   1  -6   2      163.97      172.29      2.32 o 
   2  -6   2       24.80       21.53      0.71 o 
   3  -6   2      250.68      260.25      3.90 o 
   4  -6   2       68.00       73.00      1.43 o 
   5  -6   2        1.87        0.89      0.89 o 
   6  -6   2      296.18      283.77      6.06 o 
   7  -6   2       13.52       14.71      1.56 o 
   8  -6   2       20.36       19.18      2.16 o 
   9  -6   2        9.25        7.10      1.65 o 
  10  -6   2        3.05        1.00      2.61 o 
  11  -6   2       81.27       97.86      6.52 o 
  12  -6   2        4.52        2.70      1.79 o 
 -11  -5   2       39.19       33.15      1.93 o 
 -10  -5   2       23.59       22.07      1.64 o 
  -9  -5   2      107.36      104.38      2.72 o 
  -8  -5   2       68.05       61.94      2.01 o 
  -7  -5   2      373.53      366.17      6.81 o 
  -6  -5   2       23.52       25.38      0.96 o 
  -5  -5   2        5.83        7.90      0.83 o 
  -4  -5   2        5.83        6.94      0.74 o 
  -3  -5   2       58.62       48.03      0.98 o 
  -2  -5   2        0.20       -0.01      0.49 o 
  -1  -5   2      222.68      258.17      2.89 o 
   0  -5   2       86.22      100.74      1.60 o 
   1  -5   2     1310.86     1453.94     14.17 o 
   2  -5   2      335.04      377.90      6.44 o 
   3  -5   2      102.57       91.99      1.76 o 
   4  -5   2       45.65       46.52      2.37 o 
   5  -5   2      631.15      617.54     11.11 o 
   6  -5   2       34.89       38.17      2.03 o 
   7  -5   2        2.88        2.81      1.39 o 
   8  -5   2        5.92        8.84      1.38 o 
   9  -5   2       45.91       43.46      4.81 o 
  10  -5   2      249.00      242.57      6.89 o 
  11  -5   2        0.23        0.95      1.36 o 
  12  -5   2        3.63        1.59      1.62 o 
 -11  -4   2      317.02      323.71      6.89 o 
 -10  -4   2       92.53       95.87      2.76 o 
  -9  -4   2        8.66        9.21      1.21 o 
  -8  -4   2        7.34        7.74      1.06 o 
  -7  -4   2        0.67        0.02      0.67 o 
  -6  -4   2        5.54        7.91      0.80 o 
  -5  -4   2        5.58        5.33      0.66 o 
  -4  -4   2       91.98       97.62      1.50 o 
  -3  -4   2       46.84       45.74      0.89 o 
  -2  -4   2      660.66      700.62      7.49 o 
  -1  -4   2      627.14      671.85      7.59 o 
   0  -4   2      221.77      245.04      3.02 o 
   1  -4   2     1852.08     1839.55     16.99 o 
   2  -4   2        1.49        1.05      0.38 o 
   3  -4   2        8.57        5.01      0.84 o 
   4  -4   2      157.02      162.70      3.96 o 
   5  -4   2      510.64      573.54     11.79 o 
   6  -4   2      232.17      229.48      5.86 o 
   7  -4   2       58.29       53.91      2.19 o 
   8  -4   2        1.31        0.16      1.09 o 
   9  -4   2        3.69        6.71      1.59 o 
  10  -4   2      133.96      137.95      4.04 o 
  11  -4   2       11.87       11.87      1.79 o 
  12  -4   2        5.29        5.37      1.65 o 
 -12  -3   2        0.02       -1.38      1.38 o 
 -11  -3   2      109.09      103.93      3.68 o 
 -10  -3   2       66.26       70.21      4.13 o 
  -9  -3   2      129.76      131.07      3.00 o 
  -8  -3   2       22.04       21.11      1.31 o 
  -7  -3   2       41.54       40.57      1.21 o 
  -6  -3   2       25.14       27.58      0.94 o 
  -5  -3   2      563.06      571.19      7.18 o 
  -4  -3   2      453.55      481.54      5.33 o 
  -3  -3   2       10.93        9.08      0.82 o 
  -2  -3   2      246.70      274.58      3.95 o 
  -1  -3   2       78.11       94.64      1.14 o 
   0  -3   2       55.20       62.68      0.82 o 
   1  -3   2        3.37        6.39      0.29 o 
   2  -3   2      122.22      124.06      1.54 o 
   3  -3   2      452.96      497.94     10.02 o 
   4  -3   2      206.01      256.50      5.01 o 
   5  -3   2       11.88        9.36      1.27 o 
   6  -3   2        6.85        4.48      1.22 o 
   7  -3   2        5.02        8.95      1.29 o 
   8  -3   2        6.47        4.32      0.87 o 
   9  -3   2        0.25        1.84      1.09 o 
  10  -3   2        2.43        2.17      1.33 o 
  11  -3   2       79.47       79.39      3.65 o 
  12  -3   2      164.65      168.49      5.04 o 
 -12  -2   2        1.68        0.89      1.57 o 
 -11  -2   2        0.35       -1.33      1.33 o 
 -10  -2   2        0.02       -0.12      1.24 o 
  -9  -2   2        0.63        2.23      1.03 o 
  -8  -2   2      158.11      163.50      3.20 o 
  -7  -2   2       34.44       32.99      1.10 o 
  -6  -2   2      345.27      359.08      4.62 o 
  -5  -2   2      104.61      106.28      1.70 o 
  -4  -2   2      755.82      804.89      9.01 o 
  -3  -2   2     1732.48     1807.04     17.48 o 
  -2  -2   2      218.52      223.37      2.61 o 
  -1  -2   2     1286.38     1347.55     11.85 o 
   0  -2   2      889.55      934.95      8.28 o 
   1  -2   2       49.41       56.59      0.81 o 
   2  -2   2     1805.59     2020.80     22.92 o 
   3  -2   2        0.88       -0.29      0.29 o 
   4  -2   2       50.30       46.67      0.97 o 
   5  -2   2        0.00        0.04      0.40 o 
   6  -2   2      186.21      188.53      2.85 o 
   7  -2   2        5.49        6.98      0.70 o 
   8  -2   2       98.93       97.36      2.45 o 
   9  -2   2       40.89       40.02      2.14 o 
  10  -2   2        7.14       11.12      1.59 o 
  11  -2   2       29.76       28.11      3.54 o 
  12  -2   2        0.46        0.37      1.55 o 
 -12  -1   2        0.38       -0.11      1.49 o 
 -11  -1   2        1.13        2.86      1.39 o 
 -10  -1   2        1.45        2.04      1.29 o 
  -9  -1   2       24.15       23.11      1.73 o 
  -8  -1   2       97.44       98.79      2.62 o 
  -7  -1   2      330.49      343.05      5.08 o 
  -6  -1   2        5.65        8.32      0.57 o 
  -5  -1   2       32.85       35.56      1.02 o 
  -4  -1   2        5.75        4.00      0.39 o 
  -3  -1   2       71.82       88.45      0.96 o 
  -2  -1   2      489.17      468.50      4.11 o 
  -1  -1   2     2881.68     3041.59     22.38 o 
   0  -1   2     3801.87     3629.88     72.74 o 
   1  -1   2     1816.19     1789.86     20.21 o 
   2  -1   2      182.25      180.02      2.39 o 
   3  -1   2        1.10        0.92      0.38 o 
   4  -1   2       22.68       34.63      0.83 o 
   5  -1   2       15.11       11.48      0.67 o 
   6  -1   2       13.39       12.89      0.68 o 
   7  -1   2        0.43        0.08      0.64 o 
   8  -1   2      666.14      672.34      9.35 o 
   9  -1   2      119.27      112.43      2.57 o 
  10  -1   2      277.90      285.70      6.35 o 
  11  -1   2       53.59       62.03      2.94 o 
  12  -1   2       51.84       61.20      3.15 o 
 -13   0   2        0.45        0.37      1.63 o 
 -12   0   2       17.04       19.62      2.95 o 
 -11   0   2        0.75       -0.76      1.18 o 
 -10   0   2        2.21        1.07      1.25 o 
  -9   0   2        6.11        4.85      1.18 o 
  -8   0   2       10.82        9.78      1.25 o 
  -7   0   2      210.55      207.24      3.44 o 
  -6   0   2      108.35      104.09      1.89 o 
  -5   0   2        0.01       -0.45      0.45 o 
  -4   0   2      663.24      712.27     11.77 o 
  -3   0   2       28.14       28.32      0.60 o 
  -2   0   2    37718.40    38220.81    350.08 o 
  -1   0   2      236.18      205.40      1.82 o 
   0   0   2     2624.87     2515.49     34.68 o 
   1   0   2       35.40       47.98      0.74 o 
   2   0   2     1126.01     1268.72     12.65 o 
   3   0   2      515.80      571.99      5.83 o 
   4   0   2       52.02       58.21      1.07 o 
   5   0   2      202.76      225.98      2.88 o 
   6   0   2      174.17      180.82      2.41 o 
   7   0   2       29.60       36.66      1.27 o 
   8   0   2      286.65      286.78      4.67 o 
   9   0   2       41.01       42.61      1.72 o 
  10   0   2      118.98      125.25      3.01 o 
  11   0   2       43.35       43.20      3.07 o 
  12   0   2       12.28       13.82      4.05 o 
 -13   1   2       15.05       11.68      2.26 o 
 -12   1   2        5.19        5.92      1.70 o 
 -11   1   2        8.43        4.75      1.49 o 
 -10   1   2       82.00       80.77      2.95 o 
  -9   1   2       29.37       28.20      1.83 o 
  -8   1   2      269.60      261.34      5.46 o 
  -7   1   2      106.91      110.09      2.35 o 
  -6   1   2       32.56       36.11      1.14 o 
  -5   1   2       20.06       19.93      0.89 o 
  -4   1   2     1022.79     1177.12     13.28 o 
  -3   1   2     1935.56     2022.12     21.44 o 
  -2   1   2     1526.17     1681.75     16.76 o 
  -1   1   2      171.58      175.89      2.07 o 
   0   1   2       47.03       43.18      0.83 o 
   1   1   2     2708.82     2955.65     26.19 o 
   2   1   2       52.68       66.15      0.82 o 
   3   1   2      652.22      692.90      6.95 o 
   4   1   2        5.84        8.07      0.57 o 
   5   1   2      142.15      155.32      2.22 o 
   6   1   2        3.38        3.37      0.68 o 
   7   1   2       95.57       99.97      2.34 o 
   8   1   2       92.58       91.35      2.34 o 
   9   1   2        3.22        1.07      0.98 o 
  10   1   2        0.49       -0.68      0.99 o 
  11   1   2        0.00       -1.23      1.45 o 
  12   1   2       23.57       25.28      2.41 o 
 -13   2   2       20.05       19.06      2.96 o 
 -12   2   2        6.35        4.41      1.60 o 
 -11   2   2        0.32       -1.18      1.18 o 
 -10   2   2       81.62       69.63      3.26 o 
  -9   2   2        0.17        0.47      1.04 o 
  -8   2   2       18.85       13.82      1.11 o 
  -7   2   2      229.90      227.27      3.89 o 
  -6   2   2       35.79       44.02      1.36 o 
  -5   2   2     1923.03     2096.26     25.64 o 
  -4   2   2      186.46      197.20      3.32 o 
  -3   2   2      205.19      198.50      3.11 o 
  -2   2   2     1616.25     1699.37     17.07 o 
  -1   2   2      819.31      883.73     10.21 o 
   0   2   2      567.37      576.49      6.94 o 
   1   2   2       10.70       13.26      0.51 o 
   2   2   2       38.96       49.59      0.94 o 
   3   2   2      582.50      704.75      7.54 o 
   4   2   2      117.96      125.95      1.88 o 
   5   2   2      117.83      129.05      1.91 o 
   6   2   2       19.96       20.57      0.88 o 
   7   2   2        1.43        2.83      0.92 o 
   8   2   2      146.77      137.19      2.99 o 
   9   2   2       93.81       99.19      2.64 o 
  10   2   2       60.48       64.57      2.99 o 
  11   2   2       18.77       19.55      2.05 o 
  12   2   2       14.22        8.02      4.01 o 
 -13   3   2        3.29        5.33      1.75 o 
 -12   3   2       25.03       26.07      2.26 o 
 -11   3   2        0.40       -0.08      1.18 o 
 -10   3   2       21.81       24.43      1.83 o 
  -9   3   2      167.53      174.57      6.29 o 
  -8   3   2      133.80      132.08      3.10 o 
  -7   3   2      196.39      193.59      4.34 o 
  -6   3   2       25.39       25.55      1.34 o 
  -5   3   2      248.87      224.70      4.15 o 
  -4   3   2      148.16      139.38      2.56 o 
  -3   3   2      695.17      714.26      9.82 o 
  -2   3   2        0.14       -0.22      0.37 o 
  -1   3   2       59.67       50.20      0.94 o 
   0   3   2     1436.73     1550.89     17.33 o 
   1   3   2      647.65      725.03      9.31 o 
   2   3   2      326.00      351.69      4.60 o 
   3   3   2     1951.15     2144.53     23.17 o 
   4   3   2       72.45       77.45      1.45 o 
   5   3   2        0.09        0.35      0.54 o 
   6   3   2       85.00       96.19      2.56 o 
   7   3   2       12.74       14.32      1.42 o 
   8   3   2      160.86      151.33      3.27 o 
   9   3   2       86.38       91.77      2.67 o 
  10   3   2       36.09       39.61      1.99 o 
  11   3   2        2.57        2.88      1.31 o 
 -13   4   2       14.26       15.91      2.15 o 
 -12   4   2       34.81       43.55      2.64 o 
 -11   4   2       44.28       53.01      2.78 o 
 -10   4   2       37.71       34.08      2.19 o 
  -9   4   2      363.63      339.06     10.48 o 
  -8   4   2       73.35       68.63      2.55 o 
  -7   4   2       69.60       73.03      2.55 o 
  -6   4   2       55.16       53.44      1.95 o 
  -5   4   2       56.30       61.45      1.99 o 
  -4   4   2      330.95      333.07      6.26 o 
  -3   4   2        0.00       -0.59      0.64 o 
  -2   4   2        0.05        1.01      0.38 o 
  -1   4   2      800.73      916.84      9.78 o 
   0   4   2        1.77        0.30      0.44 o 
   1   4   2      967.77     1048.82     12.67 o 
   2   4   2       22.07       16.81      0.76 o 
   3   4   2      185.27      190.22      3.03 o 
   4   4   2      169.58      183.21      2.61 o 
   5   4   2       12.94       14.68      1.10 o 
   6   4   2      412.57      386.27      5.97 o 
   7   4   2       89.68       82.35      2.42 o 
   8   4   2        2.36        4.32      1.13 o 
   9   4   2        0.41       -0.89      1.26 o 
  10   4   2        8.13        8.40      1.41 o 
  11   4   2        0.01       -0.71      1.35 o 
 -13   5   2       34.93       37.19      2.74 o 
 -12   5   2        0.66       -0.02      1.42 o 
 -11   5   2       80.81       75.23      3.23 o 
 -10   5   2        7.24        7.38      2.40 o 
  -9   5   2        0.06       -0.90      1.80 o 
  -8   5   2       15.52       19.90      1.65 o 
  -7   5   2       50.74       45.91      2.15 o 
  -6   5   2       10.59        7.86      1.14 o 
  -5   5   2      338.52      345.18      6.81 o 
  -4   5   2       13.80       15.59      1.20 o 
  -3   5   2       84.85       95.57      1.79 o 
  -2   5   2      227.97      233.32      4.62 o 
  -1   5   2      841.82      955.07     10.32 o 
   0   5   2      105.93      100.61      1.63 o 
   1   5   2      517.24      582.81      7.37 o 
   2   5   2        7.40        6.20      0.63 o 
   3   5   2      183.80      212.06      3.25 o 
   4   5   2      159.27      150.29      2.57 o 
   5   5   2       79.55       70.98      3.09 o 
   6   5   2      181.51      188.74      4.63 o 
   7   5   2        3.88        3.94      1.17 o 
   8   5   2       13.49       12.47      1.37 o 
   9   5   2       22.81       19.17      1.62 o 
  10   5   2        0.71       -0.56      1.29 o 
 -13   6   2      158.53      176.34      6.42 o 
 -12   6   2        1.19        5.78      1.70 o 
 -11   6   2       14.00       14.95      2.36 o 
 -10   6   2        0.97        0.40      1.98 o 
  -9   6   2        4.09        1.40      1.98 o 
  -8   6   2       33.61       33.29      2.55 o 
  -7   6   2        5.85        3.68      1.25 o 
  -6   6   2      220.75      234.68      5.26 o 
  -5   6   2      128.71      134.50      3.50 o 
  -4   6   2       17.08       20.78      1.03 o 
  -3   6   2      284.77      288.02      4.34 o 
  -2   6   2       21.06       19.17      1.05 o 
  -1   6   2        2.07        2.24      0.41 o 
   0   6   2        6.67        4.98      0.63 o 
   1   6   2      584.50      607.97      7.83 o 
   2   6   2      251.60      278.41      3.83 o 
   3   6   2        0.57        1.29      0.70 o 
   4   6   2      759.16      727.85     14.07 o 
   5   6   2      128.05      119.36      3.42 o 
   6   6   2       79.05       79.09      2.99 o 
   7   6   2      143.20      132.19      4.11 o 
   8   6   2       28.03       27.32      2.17 o 
   9   6   2        1.41        0.31      1.45 o 
  10   6   2       15.96       14.18      2.14 o 
 -12   7   2        1.60        5.10      2.06 o 
 -11   7   2       21.90       26.96      3.69 o 
 -10   7   2        6.02        9.80      3.81 o 
  -9   7   2       27.13       22.23      2.05 o 
  -8   7   2       38.01       33.00      2.47 o 
  -7   7   2        5.28        1.50      1.20 o 
  -6   7   2      176.67      185.36      4.65 o 
  -5   7   2        5.30        4.52      1.24 o 
  -4   7   2      234.42      233.16      3.81 o 
  -3   7   2        0.72        1.03      0.58 o 
  -2   7   2      119.89      118.43      2.00 o 
  -1   7   2      310.41      302.02      4.11 o 
   0   7   2      176.35      166.52      4.03 o 
   1   7   2        7.54        7.49      0.81 o 
   2   7   2        0.66        1.73      0.92 o 
   3   7   2       11.25       12.83      2.26 o 
   4   7   2       13.37       14.38      1.57 o 
   5   7   2       13.75       12.79      1.63 o 
   6   7   2        1.91        2.13      1.43 o 
   7   7   2        0.10       -1.00      1.97 o 
   8   7   2       22.04       26.61      2.20 o 
   9   7   2        7.32        5.36      1.72 o 
 -12   8   2        0.61       -0.11      2.68 o 
 -11   8   2        2.05        3.81      2.55 o 
 -10   8   2      122.43      133.54      6.52 o 
  -9   8   2        0.04        0.32      1.45 o 
  -8   8   2      205.22      213.21      5.51 o 
  -7   8   2       16.92       11.52      1.65 o 
  -6   8   2        3.09        1.49      0.73 o 
  -5   8   2       10.22       10.29      0.89 o 
  -4   8   2       84.81       80.81      2.18 o 
  -3   8   2      104.61      102.01      1.93 o 
  -2   8   2       22.28       26.12      1.07 o 
  -1   8   2      140.84      130.62      2.77 o 
   0   8   2      869.96      722.85     11.03 o 
   1   8   2      177.18      183.95      4.39 o 
   2   8   2      147.58      125.70      3.53 o 
   3   8   2      103.96       95.14      3.88 o 
   4   8   2       73.05       60.58      2.65 o 
   5   8   2       82.87       85.76      3.75 o 
   6   8   2       13.92       16.27      1.86 o 
   7   8   2       21.34       15.39      2.95 o 
   8   8   2       37.79       47.28      3.01 o 
 -12   9   2        2.02        4.07      2.97 o 
 -11   9   2       23.17       25.13      3.97 o 
 -10   9   2      126.91      136.82      6.81 o 
  -9   9   2        7.79       14.64      2.20 o 
  -8   9   2      132.69      121.44      4.00 o 
  -7   9   2       49.50       48.13      2.64 o 
  -6   9   2       61.12       57.30      2.26 o 
  -5   9   2      158.02      156.49      3.23 o 
  -4   9   2       76.01       78.30      1.90 o 
  -3   9   2      340.17      332.86      4.52 o 
  -2   9   2      576.75      490.70      6.71 o 
  -1   9   2       52.83       38.37      2.05 o 
   0   9   2      348.18      316.94      6.55 o 
   1   9   2       56.88       52.93      2.43 o 
   2   9   2        8.91        4.90      1.42 o 
   3   9   2        4.15        2.84      1.42 o 
   4   9   2        8.70        5.61      1.60 o 
   5   9   2       68.63       71.13      3.01 o 
   6   9   2       10.28       10.54      1.89 o 
   7   9   2       70.67       73.07      4.84 o 
 -11  10   2        0.22        2.53      2.68 o 
 -10  10   2        0.78        5.61      3.21 o 
  -9  10   2       16.08       17.96      2.19 o 
  -8  10   2       94.17       94.64      3.74 o 
  -7  10   2        0.02        1.02      1.33 o 
  -6  10   2       11.00        7.33      1.68 o 
  -5  10   2       59.97       56.07      2.14 o 
  -4  10   2       12.17       15.70      2.24 o 
  -3  10   2       16.14       11.84      1.50 o 
  -2  10   2       20.41       20.34      1.73 o 
  -1  10   2       20.68       19.18      1.73 o 
   0  10   2        6.26        3.61      1.38 o 
   1  10   2       13.21       12.35      1.79 o 
   2  10   2       41.66       41.88      2.36 o 
   3  10   2       11.62       13.21      1.73 o 
   4  10   2      196.89      208.05      5.33 o 
   5  10   2       10.27        8.45      1.80 o 
   6  10   2        0.84        1.98      3.07 o 
  -9  11   2        0.42       -1.78      5.21 o 
  -8  11   2        7.28        6.78      2.68 o 
  -7  11   2      390.40      399.31     12.60 o 
  -6  11   2        9.83        9.74      4.21 o 
  -5  11   2        8.94       10.09      1.56 o 
  -4  11   2       32.92       29.60      2.02 o 
  -3  11   2       33.48       37.82      2.19 o 
  -2  11   2        1.92        2.21      1.34 o 
  -1  11   2       47.28       43.77      2.43 o 
   0  11   2        6.69        9.93      1.63 o 
   1  11   2        0.00       -0.64      1.34 o 
   2  11   2        9.14       11.69      1.71 o 
   3  11   2       31.78       35.20      2.43 o 
   4  11   2        2.14        3.57      1.69 o 
   5  11   2       11.93       12.99      1.96 o 
  -9  12   2        3.43       -0.64      2.67 o 
  -8  12   2        4.01        4.71      2.79 o 
  -7  12   2        0.00        0.78      2.30 o 
  -6  12   2       12.59       12.53      3.01 o 
  -5  12   2        0.01        1.39      2.30 o 
  -4  12   2       15.07       14.51      2.20 o 
  -3  12   2       14.68       11.11      1.73 o 
  -2  12   2       10.04       10.98      1.90 o 
  -1  12   2        1.58        2.31      1.55 o 
   0  12   2        3.47        2.99      1.59 o 
   1  12   2       83.46      102.78      3.76 o 
   2  12   2      102.91      117.89      4.40 o 
   3  12   2        5.51        5.74      1.81 o 
   4  12   2       84.57       97.12      7.37 o 
  -8  13   2       25.48       30.70      4.23 o 
  -7  13   2        6.30        4.93      2.89 o 
  -6  13   2        0.22       -0.27      2.37 o 
  -5  13   2        9.72        7.68      2.79 o 
  -4  13   2       12.61       12.18      2.84 o 
  -3  13   2        4.05        5.23      1.68 o 
  -2  13   2        0.01       -0.49      1.57 o 
  -1  13   2        0.01        0.90      1.65 o 
   0  13   2      151.67      159.89      4.87 o 
   1  13   2      118.17      121.88      4.30 o 
   2  13   2       18.71       24.68      2.43 o 
  -6  14   2       13.23       18.60      3.47 o 
  -5  14   2       13.08       15.88      3.08 o 
  -4  14   2       46.35       45.06      4.23 o 
  -3  14   2      182.96      194.12      6.22 o 
  -2  14   2        8.13        6.68      1.88 o 
  -1  14   2       10.47        6.85      1.91 o 
   0  14   2       41.54       44.64      2.93 o 
   1 -15   3       11.57       12.86      3.61 o 
   2 -15   3       18.42       14.84      2.97 o 
   3 -15   3        3.92        4.84      2.40 o 
   4 -15   3       16.10       21.31      5.21 o 
  -2 -14   3       60.47       64.01      3.08 o 
  -1 -14   3      129.32      143.54      4.02 o 
   0 -14   3       40.74       40.03      2.52 o 
   1 -14   3        3.94        5.63      1.80 o 
   2 -14   3       14.67       15.99      4.81 o 
   3 -14   3        5.44        5.81      4.21 o 
   4 -14   3        0.14       -0.38      2.22 o 
   5 -14   3       25.86       33.27      4.01 o 
   6 -14   3        7.16        5.30      2.68 o 
   7 -14   3        0.13        0.60      2.55 o 
  -4 -13   3       38.32       41.06      2.79 o 
  -3 -13   3       83.83       93.19      3.38 o 
  -2 -13   3       54.87       58.60      2.50 o 
  -1 -13   3       16.94       15.88      1.53 o 
   0 -13   3       13.72       12.84      1.41 o 
   1 -13   3        0.03        0.00      1.08 o 
   2 -13   3       63.91       63.27      2.25 o 
   3 -13   3       34.82       39.23      3.37 o 
   4 -13   3        3.70        4.74      2.40 o 
   5 -13   3        0.29        1.43      3.01 o 
   6 -13   3        0.00        2.01      2.55 o 
   7 -13   3       30.62       27.97      3.65 o 
   8 -13   3        2.00        7.22      3.12 o 
  -6 -12   3      210.63      263.07     13.63 o 
  -5 -12   3       48.69       50.58      4.15 o 
  -4 -12   3       10.33       12.13      1.62 o 
  -3 -12   3        8.27        7.93      2.42 o 
  -2 -12   3       32.61       38.87      1.81 o 
  -1 -12   3        4.42        2.69      1.16 o 
   0 -12   3       29.63       27.55      1.58 o 
   1 -12   3       31.81       33.66      1.69 o 
   2 -12   3       13.59       14.49      1.26 o 
   3 -12   3       16.88       28.10      2.63 o 
   4 -12   3        6.65        5.60      1.53 o 
   5 -12   3        8.68        8.02      2.26 o 
   6 -12   3       60.23       56.71      4.81 o 
   7 -12   3        1.04        1.60      3.61 o 
   8 -12   3        1.87        1.71      5.61 o 
   9 -12   3        2.48        0.63      7.02 o 
  -7 -11   3        2.77        2.51      2.79 o 
  -6 -11   3        2.77        3.44      1.75 o 
  -5 -11   3        8.46       14.81      1.57 o 
  -4 -11   3        0.04        0.15      1.17 o 
  -3 -11   3        1.20        1.28      0.98 o 
  -2 -11   3       14.14       15.64      1.32 o 
  -1 -11   3        7.30        5.27      1.09 o 
   0 -11   3       40.10       43.97      1.84 o 
   1 -11   3       69.88       61.80      2.01 o 
   2 -11   3       91.90       94.02      2.45 o 
   3 -11   3       48.56       45.60      1.82 o 
   4 -11   3       20.64       15.43      1.63 o 
   5 -11   3       30.34       28.13      1.95 o 
   6 -11   3       24.20       21.64      2.26 o 
   7 -11   3        3.10        1.08      1.74 o 
   8 -11   3       13.33        8.32      2.68 o 
   9 -11   3       43.21       50.35      4.54 o 
  -8 -10   3        1.65        1.46      2.59 o 
  -7 -10   3        1.10       -1.33      1.33 o 
  -6 -10   3        0.00        0.65      1.20 o 
  -5 -10   3       19.60       21.49      1.59 o 
  -4 -10   3        6.11        4.49      1.02 o 
  -3 -10   3        2.67        2.08      1.00 o 
  -2 -10   3        8.15        6.78      1.09 o 
  -1 -10   3      398.09      352.04      5.66 o 
   0 -10   3      120.81      105.19      2.55 o 
   1 -10   3      173.73      169.18      3.35 o 
   2 -10   3      266.11      250.24      4.29 o 
   3 -10   3        0.03        0.29      0.83 o 
   4 -10   3      398.00      371.38      5.65 o 
   5 -10   3       48.98       45.57      2.24 o 
   6 -10   3        1.65        2.31      1.05 o 
   7 -10   3       18.29       19.61      1.95 o 
   8 -10   3      100.19       95.84      3.94 o 
   9 -10   3       28.02       28.82      2.94 o 
  10 -10   3        6.96        7.92      2.97 o 
  -9  -9   3        4.54        2.61      2.55 o 
  -8  -9   3        2.97        4.98      4.41 o 
  -7  -9   3        5.00        7.73      1.42 o 
  -6  -9   3        3.95        4.41      1.97 o 
  -5  -9   3      113.96      106.36      2.93 o 
  -4  -9   3      104.89       99.55      2.67 o 
  -3  -9   3        3.28        0.24      0.90 o 
  -2  -9   3        1.96        0.38      0.90 o 
  -1  -9   3      319.99      306.16      5.01 o 
   0  -9   3      250.73      230.81      3.97 o 
   1  -9   3       22.13       14.69      1.13 o 
   2  -9   3        0.00        0.83      0.63 o 
   3  -9   3      143.19      127.76      2.29 o 
   4  -9   3      227.47      219.10      3.25 o 
   5  -9   3       99.48       95.72      2.52 o 
   6  -9   3      264.74      274.38      6.30 o 
   7  -9   3       47.95       41.03      2.50 o 
   8  -9   3       91.16       88.06      3.76 o 
   9  -9   3        7.70        9.52      2.12 o 
  10  -9   3       34.60       28.64      4.01 o 
  11  -9   3        2.02       -0.89      5.41 o 
  -9  -8   3       49.36       55.44      4.51 o 
  -8  -8   3        7.68        4.96      1.04 o 
  -7  -8   3        4.96        3.96      1.03 o 
  -6  -8   3        2.37        1.70      1.00 o 
  -5  -8   3       14.19       15.52      1.62 o 
  -4  -8   3      268.03      247.35      3.50 o 
  -3  -8   3      599.24      554.40      6.85 o 
  -2  -8   3      182.67      168.82      3.26 o 
  -1  -8   3       12.48       10.76      0.92 o 
   0  -8   3      137.73      137.70      2.44 o 
   1  -8   3      115.84      115.93      1.95 o 
   2  -8   3        1.64        0.33      0.56 o 
   3  -8   3      830.16      797.34      9.28 o 
   4  -8   3       99.15       81.96      1.65 o 
   5  -8   3       14.16       12.53      1.94 o 
   6  -8   3      129.05      122.82      3.70 o 
   7  -8   3      114.05      113.07      3.65 o 
   8  -8   3       31.44       24.75      2.21 o 
   9  -8   3       18.95       22.23      2.21 o 
  10  -8   3        0.03       -0.60      2.27 o 
  11  -8   3        8.68        7.62      3.12 o 
  12  -8   3       76.51       83.99      4.47 o 
 -10  -7   3        0.01       -1.03      1.03 o 
  -9  -7   3        0.83        0.02      1.03 o 
  -8  -7   3        5.57        4.54      1.01 o 
  -7  -7   3       46.27       42.57      1.67 o 
  -6  -7   3      191.80      181.43      2.89 o 
  -5  -7   3      470.93      449.53      6.87 o 
  -4  -7   3      116.31      108.69      1.93 o 
  -3  -7   3       50.43       50.97      1.22 o 
  -2  -7   3       25.78       27.53      0.94 o 
  -1  -7   3       37.37       38.30      1.07 o 
   0  -7   3        4.91        4.49      0.55 o 
   1  -7   3      149.57      143.90      2.15 o 
   2  -7   3     1220.64     1278.71     13.67 o 
   3  -7   3       91.86       87.01      1.63 o 
   4  -7   3       43.18       38.85      1.82 o 
   5  -7   3       40.73       33.61      1.90 o 
   6  -7   3       39.08       41.62      2.15 o 
   7  -7   3      338.49      333.96      7.20 o 
   8  -7   3       37.63       31.18      2.55 o 
   9  -7   3       13.67       10.78      1.80 o 
  10  -7   3      166.83      168.61      7.51 o 
  11  -7   3        0.15       -2.01      2.55 o 
  12  -7   3        3.14        6.79      1.93 o 
 -11  -6   3       19.49       19.90      2.18 o 
 -10  -6   3       63.02       61.25      2.44 o 
  -9  -6   3      222.96      204.93      4.08 o 
  -8  -6   3      182.18      172.72      3.54 o 
  -7  -6   3        8.98        8.48      0.94 o 
  -6  -6   3       26.63       27.96      1.18 o 
  -5  -6   3      439.46      430.21      5.11 o 
  -4  -6   3       41.83       41.71      0.93 o 
  -3  -6   3       44.90       45.66      1.02 o 
  -2  -6   3      566.88      559.24      6.62 o 
  -1  -6   3      193.25      182.36      2.49 o 
   0  -6   3      778.82      740.84      8.03 o 
   1  -6   3      232.12      256.88      3.21 o 
   2  -6   3        3.35        5.43      0.47 o 
   3  -6   3      225.76      248.19      3.73 o 
   4  -6   3        0.28        1.47      0.89 o 
   5  -6   3      462.34      435.07      9.56 o 
   6  -6   3        2.62        1.22      1.56 o 
   7  -6   3       33.47       35.72      3.60 o 
   8  -6   3      279.01      279.06      9.38 o 
   9  -6   3       51.58       48.71      3.82 o 
  10  -6   3       21.45       21.48      3.12 o 
  11  -6   3        1.24        0.64      1.45 o 
  12  -6   3       12.85       10.59      2.27 o 
 -11  -5   3       35.09       31.76      2.00 o 
 -10  -5   3        8.13        6.75      1.25 o 
  -9  -5   3        4.13        2.76      1.03 o 
  -8  -5   3        5.44        5.45      1.16 o 
  -7  -5   3        5.72        5.39      0.70 o 
  -6  -5   3       48.33       47.48      1.26 o 
  -5  -5   3      102.31       97.24      1.59 o 
  -4  -5   3       85.67       86.40      2.23 o 
  -3  -5   3      214.12      241.73      2.86 o 
  -2  -5   3      330.72      367.88      4.47 o 
  -1  -5   3      779.72      816.17      9.23 o 
   0  -5   3        3.48        3.31      0.42 o 
   1  -5   3      375.87      429.60      4.35 o 
   2  -5   3      140.07      159.38      2.09 o 
   3  -5   3      294.06      306.43      5.86 o 
   4  -5   3       30.97       36.51      1.60 o 
   5  -5   3      101.84       95.05      2.81 o 
   6  -5   3      565.36      579.88     15.30 o 
   7  -5   3      291.34      271.20      5.95 o 
   8  -5   3      534.19      499.36      9.86 o 
   9  -5   3        0.17       -0.80      1.98 o 
  10  -5   3        0.13        0.68      1.59 o 
  11  -5   3        0.08       -0.82      1.51 o 
  12  -5   3        0.16       -1.47      1.53 o 
 -12  -4   3        0.07        0.13      2.49 o 
 -11  -4   3        0.22        2.56      1.49 o 
 -10  -4   3       78.07       79.27      2.78 o 
  -9  -4   3      111.33      108.82      2.71 o 
  -8  -4   3        0.52        0.67      0.94 o 
  -7  -4   3       16.64       17.25      0.88 o 
  -6  -4   3        0.06       -0.38      0.63 o 
  -5  -4   3       41.43       45.56      1.01 o 
  -4  -4   3       28.49       36.12      1.38 o 
  -3  -4   3        5.79        5.94      0.78 o 
  -2  -4   3      338.53      342.59      3.72 o 
  -1  -4   3      357.18      402.99      4.71 o 
   0  -4   3        0.09       -0.19      0.34 o 
   1  -4   3      408.30      486.21      5.28 o 
   2  -4   3       32.16       41.15      0.95 o 
   3  -4   3       85.06       73.54      2.15 o 
   4  -4   3      319.56      345.07      6.56 o 
   5  -4   3     1625.54     1686.76     27.90 o 
   6  -4   3       36.59       36.40      1.80 o 
   7  -4   3        0.22        0.24      1.22 o 
   8  -4   3       69.18       61.46      2.55 o 
   9  -4   3        0.89        1.90      1.22 o 
  10  -4   3       28.37       30.16      3.18 o 
  11  -4   3       71.82       75.46      3.53 o 
  12  -4   3       59.35       66.79      3.23 o 
 -12  -3   3       62.88       65.79      3.70 o 
 -11  -3   3       63.23       60.07      2.75 o 
 -10  -3   3       12.59       11.05      1.60 o 
  -9  -3   3       37.23       43.22      2.42 o 
  -8  -3   3      125.17      118.13      2.66 o 
  -7  -3   3       92.31       86.86      2.30 o 
  -6  -3   3       31.06       35.90      1.01 o 
  -5  -3   3      123.46      110.90      1.72 o 
  -4  -3   3      251.65      256.37      2.93 o 
  -3  -3   3       80.64       91.98      1.93 o 
  -2  -3   3      503.61      516.31      6.78 o 
  -1  -3   3      130.76      150.43      1.55 o 
   0  -3   3     2009.21     2188.13     20.11 o 
   1  -3   3        3.62        1.83      0.29 o 
   2  -3   3      330.02      322.47      4.08 o 
   3  -3   3     2674.01     2890.85     46.34 o 
   4  -3   3        3.24        3.67      0.84 o 
   5  -3   3      873.39      940.14     13.71 o 
   6  -3   3      186.91      193.33      3.55 o 
   7  -3   3      201.12      186.76      4.50 o 
   8  -3   3        1.43        0.17      0.83 o 
   9  -3   3       66.62       61.98      2.62 o 
  10  -3   3        3.25        2.63      1.38 o 
  11  -3   3       28.28       30.44      2.27 o 
  12  -3   3        5.23        6.07      2.53 o 
 -12  -2   3        0.00       -1.38      1.38 o 
 -11  -2   3        5.84        3.53      1.49 o 
 -10  -2   3        1.34        1.35      1.15 o 
  -9  -2   3        2.64        1.88      1.12 o 
  -8  -2   3       21.68       22.02      1.41 o 
  -7  -2   3      194.09      193.13      2.91 o 
  -6  -2   3       78.83       71.65      1.44 o 
  -5  -2   3       24.96       21.09      0.82 o 
  -4  -2   3     1560.23     1614.42     15.66 o 
  -3  -2   3       89.68       98.19      1.30 o 
  -2  -2   3      371.53      315.45      2.92 o 
  -1  -2   3      111.89      127.93      1.26 o 
   0  -2   3     7763.33     8311.06     80.37 o 
   1  -2   3      956.18     1032.74     11.85 o 
   2  -2   3     1002.25     1028.83     15.34 o 
   3  -2   3      304.33      314.94      4.56 o 
   4  -2   3      426.51      467.53      6.33 o 
   5  -2   3       24.67       22.13      0.87 o 
   6  -2   3       49.02       56.64      1.36 o 
   7  -2   3       44.95       41.95      1.20 o 
   8  -2   3       33.30       28.52      1.26 o 
   9  -2   3      459.69      457.25      8.71 o 
  10  -2   3      131.99      122.05      3.83 o 
  11  -2   3      127.12      124.53      4.08 o 
  12  -2   3        1.29        1.78      1.59 o 
 -13  -1   3        1.21        0.82      2.93 o 
 -12  -1   3       22.76       19.12      2.10 o 
 -11  -1   3        0.10        0.93      1.33 o 
 -10  -1   3        2.60        4.47      1.39 o 
  -9  -1   3        2.01        0.17      1.04 o 
  -8  -1   3       12.21       11.06      2.32 o 
  -7  -1   3      175.45      162.53      3.33 o 
  -6  -1   3       21.39       25.81      0.86 o 
  -5  -1   3       52.39       50.85      1.17 o 
  -4  -1   3      206.07      216.29      2.61 o 
  -3  -1   3     2794.98     2950.91     25.32 o 
  -2  -1   3     4026.37     4150.83     33.83 o 
  -1  -1   3     9912.50    10222.07     82.52 o 
   0  -1   3      165.63      157.96      1.82 o 
   1  -1   3     2300.19     2433.10     27.44 o 
   2  -1   3      349.72      353.09      4.41 o 
   3  -1   3      102.81      111.00      1.70 o 
   4  -1   3       45.59       64.18      1.16 o 
   5  -1   3        2.59        2.48      0.45 o 
   6  -1   3        0.02        0.81      0.51 o 
   7  -1   3        8.05       10.53      0.78 o 
   8  -1   3      418.59      408.65      6.03 o 
   9  -1   3      143.35      137.29      2.92 o 
  10  -1   3      116.59      116.68      3.79 o 
  11  -1   3       25.97       24.12      2.12 o 
  12  -1   3        1.83        1.98      1.97 o 
 -13   0   3        0.05        0.14      1.63 o 
 -12   0   3       85.85       86.56      3.45 o 
 -11   0   3       21.01       18.04      1.86 o 
 -10   0   3       28.93       29.56      1.98 o 
  -9   0   3        3.76        3.93      1.12 o 
  -8   0   3        7.57        8.48      1.62 o 
  -7   0   3      154.51      145.71      2.51 o 
  -6   0   3       98.60       89.49      1.86 o 
  -5   0   3       55.14       57.88      1.26 o 
  -4   0   3     4288.16     4429.22     55.52 o 
  -3   0   3     4130.20     4499.08     43.42 o 
  -2   0   3     6018.29     6488.59     56.89 o 
  -1   0   3     6205.84     6509.49     58.06 o 
   0   0   3     1165.55     1176.31     12.61 o 
   1   0   3     4170.15     4600.91     48.30 o 
   2   0   3     4142.96     4341.99     48.05 o 
   3   0   3       72.72       81.63      1.21 o 
   4   0   3       44.38       44.48      0.93 o 
   5   0   3      234.40      234.66      2.87 o 
   6   0   3       13.11       12.30      0.81 o 
   7   0   3       15.06       13.08      0.90 o 
   8   0   3      246.31      252.36      4.31 o 
   9   0   3      161.51      164.03      3.37 o 
  10   0   3        0.06       -0.10      1.33 o 
  11   0   3        6.92        5.33      1.63 o 
  12   0   3       20.86       24.24      2.85 o 
 -13   1   3       23.43       30.37      2.54 o 
 -12   1   3       19.24       18.19      2.95 o 
 -11   1   3       32.74       26.22      2.14 o 
 -10   1   3        6.05        6.55      1.34 o 
  -9   1   3       40.93       29.47      1.90 o 
  -8   1   3       73.49       75.95      2.55 o 
  -7   1   3        9.01       11.51      0.95 o 
  -6   1   3       74.44       75.79      1.70 o 
  -5   1   3      780.30      847.04     11.36 o 
  -4   1   3     2834.07     3003.61     35.93 o 
  -3   1   3     9605.42    10109.09    125.41 o 
  -2   1   3     1796.61     1918.14     17.26 o 
  -1   1   3     2853.63     2980.36     33.51 o 
   0   1   3       28.00       45.31      0.98 o 
   1   1   3        5.21       10.85      0.42 o 
   2   1   3       72.77       90.51      1.23 o 
   3   1   3      378.98      421.50      4.29 o 
   4   1   3      825.76      879.56      8.96 o 
   5   1   3        6.05       10.22      0.71 o 
   6   1   3      316.33      314.03      3.99 o 
   7   1   3      203.94      194.11      3.53 o 
   8   1   3        3.44        4.06      0.97 o 
   9   1   3       79.97       85.92      2.47 o 
  10   1   3        0.04       -0.03      1.08 o 
  11   1   3       44.60       44.74      2.69 o 
  12   1   3        1.19       -0.80      3.61 o 
 -13   2   3       99.99      110.15      4.23 o 
 -12   2   3        4.13        4.61      1.59 o 
 -11   2   3       11.82       15.18      1.75 o 
 -10   2   3        8.53        8.79      1.45 o 
  -9   2   3      168.28      161.19      4.20 o 
  -8   2   3       72.83       71.68      2.21 o 
  -7   2   3       64.33       79.69      2.15 o 
  -6   2   3      226.13      230.49      6.67 o 
  -5   2   3      106.82      118.79      2.26 o 
  -4   2   3      221.34      209.32      3.06 o 
  -3   2   3       79.27       95.00      1.83 o 
  -2   2   3     1673.75     1764.50     20.07 o 
  -1   2   3     4382.58     4598.08     51.58 o 
   0   2   3     1953.57     2070.68     25.75 o 
   1   2   3      120.06      127.91      2.03 o 
   2   2   3     1729.80     1967.39     21.81 o 
   3   2   3        3.36        2.34      0.49 o 
   4   2   3       30.19       34.49      1.35 o 
   5   2   3       81.26       77.26      1.53 o 
   6   2   3       96.70       93.60      2.23 o 
   7   2   3       16.12       16.56      1.22 o 
   8   2   3      182.68      175.42      3.56 o 
   9   2   3      126.82      135.93      3.16 o 
  10   2   3        5.58        6.46      1.30 o 
  11   2   3        2.56        4.70      1.65 o 
 -13   3   3       74.47       76.70      3.65 o 
 -12   3   3        8.30       11.14      1.80 o 
 -11   3   3        0.25        0.06      1.29 o 
 -10   3   3        0.02       -1.09      1.09 o 
  -9   3   3       69.93       82.41      2.95 o 
  -8   3   3      184.42      195.48      4.01 o 
  -7   3   3       68.46       66.58      2.66 o 
  -6   3   3        4.90        4.25      0.94 o 
  -5   3   3      229.71      237.89      4.17 o 
  -4   3   3        2.92        3.57      0.60 o 
  -3   3   3       93.77      103.65      2.25 o 
  -2   3   3      136.68      161.02      3.20 o 
  -1   3   3      313.23      362.42      4.38 o 
   0   3   3       48.70       59.91      1.46 o 
   1   3   3      213.20      234.63      3.34 o 
   2   3   3       96.82      109.75      1.89 o 
   3   3   3     1004.88     1041.79     11.78 o 
   4   3   3      124.93      148.80      2.26 o 
   5   3   3       18.95       19.53      0.89 o 
   6   3   3      171.04      160.98      3.16 o 
   7   3   3        4.87        2.82      1.00 o 
   8   3   3      483.63      451.25      7.06 o 
   9   3   3       21.85       20.16      1.58 o 
  10   3   3        7.13        8.49      1.38 o 
  11   3   3       29.33       35.20      4.61 o 
 -13   4   3        0.44       -1.01      1.45 o 
 -12   4   3        5.88        6.52      1.70 o 
 -11   4   3       13.17       12.19      1.70 o 
 -10   4   3        0.06        1.38      1.21 o 
  -9   4   3        0.00        1.40      1.70 o 
  -8   4   3      155.31      143.01      3.80 o 
  -7   4   3       56.42       55.06      2.19 o 
  -6   4   3       51.43       45.24      1.88 o 
  -5   4   3        1.96        3.05      0.89 o 
  -4   4   3     1968.46     1982.57     31.12 o 
  -3   4   3      344.26      340.90      6.46 o 
  -2   4   3      133.73      151.03      3.30 o 
  -1   4   3      182.90      204.73      3.41 o 
   0   4   3       22.35       29.44      0.99 o 
   1   4   3        0.34        0.69      0.53 o 
   2   4   3      291.18      335.32      4.65 o 
   3   4   3      142.77      142.99      2.50 o 
   4   4   3      294.60      309.53      3.96 o 
   5   4   3       23.45       26.17      1.38 o 
   6   4   3      644.22      618.71      8.88 o 
   7   4   3      572.59      543.81      8.14 o 
   8   4   3        0.62       -1.03      1.03 o 
   9   4   3        1.42       -0.63      1.18 o 
  10   4   3        4.90        4.60      1.41 o 
 -13   5   3        3.96        4.00      2.14 o 
 -12   5   3       20.69       21.57      2.25 o 
 -11   5   3        4.19        3.27      1.42 o 
 -10   5   3      170.41      183.33      7.37 o 
  -9   5   3       24.77       20.81      2.55 o 
  -8   5   3        7.95        5.98      1.29 o 
  -7   5   3        8.43        4.71      1.20 o 
  -6   5   3        1.54       -0.91      0.91 o 
  -5   5   3      538.61      501.33      9.22 o 
  -4   5   3       10.59       11.71      1.09 o 
  -3   5   3      411.68      445.00      8.21 o 
  -2   5   3      136.20      147.97      3.40 o 
  -1   5   3      127.39      127.37      2.19 o 
   0   5   3      395.60      465.04      6.98 o 
   1   5   3      666.31      714.87      8.47 o 
   2   5   3       76.76       80.02      2.21 o 
   3   5   3        0.00       -0.02      0.63 o 
   4   5   3        2.91        1.71      1.14 o 
   5   5   3     1811.14     1664.28     26.38 o 
   6   5   3        9.38        6.34      1.53 o 
   7   5   3       23.56       20.17      1.74 o 
   8   5   3        7.60        4.71      1.38 o 
   9   5   3        4.14        1.70      1.45 o 
  10   5   3        1.19       -1.99      1.99 o 
 -13   6   3        0.06        2.63      1.73 o 
 -12   6   3       37.80       36.17      2.62 o 
 -11   6   3        0.01       -0.32      1.53 o 
 -10   6   3      106.14      122.85      6.09 o 
  -9   6   3        5.32        7.42      2.27 o 
  -8   6   3        2.28        0.49      1.18 o 
  -7   6   3      255.84      257.20      5.76 o 
  -6   6   3        1.49       -0.06      0.99 o 
  -5   6   3      565.47      556.33      7.82 o 
  -4   6   3       59.39       66.11      2.34 o 
  -3   6   3       53.92       54.21      2.09 o 
  -2   6   3        2.20        4.48      0.97 o 
  -1   6   3        3.66        2.58      0.83 o 
   0   6   3       14.97        9.88      0.77 o 
   1   6   3        6.08        5.41      0.76 o 
   2   6   3      714.48      739.62     10.18 o 
   3   6   3       97.54       83.51      2.88 o 
   4   6   3       49.99       63.07      2.64 o 
   5   6   3       38.80       34.03      2.09 o 
   6   6   3        9.34        6.38      1.49 o 
   7   6   3       46.70       50.03      2.58 o 
   8   6   3        4.71        3.57      1.97 o 
   9   6   3        1.26       -1.33      1.60 o 
 -12   7   3        3.32        9.22      2.29 o 
 -11   7   3       15.47       12.92      2.97 o 
 -10   7   3       21.81       22.27      3.12 o 
  -9   7   3        2.29        3.41      2.27 o 
  -8   7   3       29.74       27.55      1.99 o 
  -7   7   3        9.11       10.61      2.03 o 
  -6   7   3       13.76       11.55      0.80 o 
  -5   7   3       27.34       29.57      1.85 o 
  -4   7   3       20.05       17.94      1.45 o 
  -3   7   3      200.31      187.13      4.35 o 
  -2   7   3       23.22       21.17      1.53 o 
  -1   7   3       55.98       48.69      1.67 o 
   0   7   3      251.71      247.98      4.19 o 
   1   7   3     1187.69     1108.20     14.90 o 
   2   7   3      125.13      127.93      3.50 o 
   3   7   3       17.70       23.22      1.79 o 
   4   7   3        6.84        2.61      1.36 o 
   5   7   3        0.01       -0.15      1.29 o 
   6   7   3       26.63       27.32      2.19 o 
   7   7   3       36.29       36.75      2.49 o 
   8   7   3       41.79       46.72      2.71 o 
   9   7   3        1.89       -1.63      1.63 o 
 -12   8   3      190.29      222.79      9.36 o 
 -11   8   3       32.46       28.13      4.81 o 
 -10   8   3       30.95       23.85      4.81 o 
  -9   8   3       66.55       60.30      3.47 o 
  -8   8   3       13.89       12.03      1.73 o 
  -7   8   3      297.46      300.94      6.80 o 
  -6   8   3       25.40       24.32      1.79 o 
  -5   8   3      249.49      237.35      5.61 o 
  -4   8   3       16.65       13.65      1.53 o 
  -3   8   3      169.15      157.73      4.05 o 
  -2   8   3      501.80      475.93      7.15 o 
  -1   8   3      125.22      101.16      2.50 o 
   0   8   3      363.80      320.20      6.45 o 
   1   8   3       61.48       52.87      2.39 o 
   2   8   3        0.36       -0.48      1.25 o 
   3   8   3        2.46        3.29      1.38 o 
   4   8   3        1.43        1.96      1.42 o 
   5   8   3       39.77       36.77      2.38 o 
   6   8   3       10.32        9.81      1.86 o 
   7   8   3       69.11       67.56      3.15 o 
   8   8   3       75.01       82.44      3.57 o 
 -12   9   3       77.13       99.07      6.50 o 
 -11   9   3       10.59        6.62      2.84 o 
 -10   9   3        0.95        1.37      2.68 o 
  -9   9   3       17.75       18.28      2.07 o 
  -8   9   3       11.49       11.99      1.93 o 
  -7   9   3      132.50      118.90      3.96 o 
  -6   9   3       43.45       44.16      3.49 o 
  -5   9   3      394.15      379.21      8.02 o 
  -4   9   3       27.67       24.72      1.43 o 
  -3   9   3        0.92        0.38      0.95 o 
  -2   9   3     1151.17     1036.76     17.10 o 
  -1   9   3      502.87      455.07      8.55 o 
   0   9   3       45.35       40.58      3.07 o 
   1   9   3       11.75       13.93      1.70 o 
   2   9   3      198.90      192.88      8.16 o 
   3   9   3        9.04       10.76      1.77 o 
   4   9   3       13.74       17.57      3.22 o 
   5   9   3       67.28       62.08      2.98 o 
   6   9   3        3.15       -0.30      1.88 o 
   7   9   3       15.98       11.81      2.07 o 
 -11  10   3       72.20       69.97      5.52 o 
 -10  10   3       21.22       20.31      3.40 o 
  -9  10   3        0.00        1.48      2.05 o 
  -8  10   3       85.79       94.40      4.05 o 
  -7  10   3        5.22        8.02      1.73 o 
  -6  10   3        4.54        1.82      1.00 o 
  -5  10   3       42.24       38.89      2.25 o 
  -4  10   3       33.00       34.96      2.02 o 
  -3  10   3      127.60      118.28      3.49 o 
  -2  10   3        4.81        5.13      1.36 o 
  -1  10   3       12.59       12.74      1.99 o 
   0  10   3        2.47        0.43      1.34 o 
   1  10   3        8.16        6.92      1.59 o 
   2  10   3       29.36       24.47      2.07 o 
   3  10   3       36.74       37.44      2.37 o 
   4  10   3       32.39       32.27      2.42 o 
   5  10   3       53.25       55.36      3.09 o 
   6  10   3       12.23       11.81      2.11 o 
  -8  11   3       16.83       16.82      3.25 o 
  -7  11   3        0.38       -0.87      2.30 o 
  -6  11   3        2.10        2.99      2.81 o 
  -5  11   3       16.36       17.48      1.83 o 
  -4  11   3       10.11        7.50      1.53 o 
  -3  11   3       52.42       57.49      2.68 o 
  -2  11   3        1.04        1.29      1.33 o 
  -1  11   3       10.50       10.86      1.71 o 
   0  11   3        9.89       14.37      2.58 o 
   1  11   3       17.33       19.89      2.32 o 
   2  11   3       10.98       19.66      2.89 o 
   3  11   3       18.77       23.13      2.21 o 
   4  11   3       18.72       24.31      2.33 o 
   5  11   3       18.96       19.60      4.63 o 
  -8  12   3       44.23       48.60      4.62 o 
  -7  12   3       10.99        6.19      2.89 o 
  -6  12   3        0.01        2.99      2.51 o 
  -5  12   3        7.77        6.55      1.87 o 
  -4  12   3        1.13        0.14      1.43 o 
  -3  12   3      158.17      165.56      4.70 o 
  -2  12   3        2.49        3.48      1.57 o 
  -1  12   3       10.00        8.11      1.73 o 
   0  12   3        7.49        8.73      2.03 o 
   1  12   3        4.39        7.70      1.78 o 
   2  12   3       56.19       60.46      5.56 o 
   3  12   3        3.40        4.50      1.83 o 
  -8  13   3        4.95        4.27      3.08 o 
  -7  13   3       16.78       16.52      3.37 o 
  -6  13   3       56.61       59.66      4.72 o 
  -5  13   3       14.57       16.54      3.18 o 
  -4  13   3        5.72        6.44      1.85 o 
  -3  13   3        0.66        2.42      1.66 o 
  -2  13   3       71.97       85.17      3.63 o 
  -1  13   3       40.83       40.72      4.69 o 
   0  13   3       18.86       21.58      2.40 o 
   1  13   3        0.02       -1.31      1.85 o 
   2  13   3       42.00       51.84      3.47 o 
  -5  14   3       11.16       14.65      6.82 o 
  -4  14   3        3.01        7.75      2.97 o 
  -3  14   3       69.75       71.81      3.52 o 
  -2  14   3        0.93       -0.58      1.79 o 
  -1  14   3       46.28       41.89      2.93 o 
   1 -15   4       13.23       12.33      3.81 o 
   2 -15   4       30.64       31.31      3.54 o 
   3 -15   4       19.74       21.21      3.25 o 
   4 -15   4       16.14       18.09      3.25 o 
  -2 -14   4       63.99       76.22      2.92 o 
  -1 -14   4       16.32       20.10      1.77 o 
   0 -14   4       52.78       44.90      2.17 o 
   1 -14   4        3.17        2.09      1.45 o 
   2 -14   4       25.48       30.76      3.41 o 
   3 -14   4        0.33        0.03      2.11 o 
   4 -14   4       18.84       27.43      3.54 o 
   5 -14   4       40.97       54.49      9.02 o 
   6 -14   4       55.52       74.59      5.37 o 
   7 -14   4       28.84       28.16      4.81 o 
  -4 -13   4       21.29       22.47      2.01 o 
  -3 -13   4       28.61       31.68      2.04 o 
  -2 -13   4       25.62       26.71      1.76 o 
  -1 -13   4        8.03        9.47      1.39 o 
   0 -13   4       32.71       30.16      1.76 o 
   1 -13   4      181.10      173.54      3.80 o 
   2 -13   4        4.63        2.98      1.29 o 
   3 -13   4        1.54        2.05      1.49 o 
   4 -13   4       77.08       89.34      3.44 o 
   5 -13   4       31.80       32.50      3.54 o 
   6 -13   4       20.55       17.33      3.12 o 
   7 -13   4        9.63        6.42      2.97 o 
   8 -13   4        0.08       -0.46      6.62 o 
  -6 -12   4       46.78       56.89      4.80 o 
  -5 -12   4       81.09       86.19      4.00 o 
  -4 -12   4       23.25       24.12      1.79 o 
  -3 -12   4       50.52       52.37      2.07 o 
  -2 -12   4       17.16       18.69      1.76 o 
  -1 -12   4        6.78        8.70      1.26 o 
   0 -12   4        4.50        3.26      1.11 o 
   1 -12   4        0.04        0.96      1.07 o 
   2 -12   4        6.35        8.51      1.16 o 
   3 -12   4       27.88       31.98      2.10 o 
   4 -12   4       23.56       22.62      1.99 o 
   5 -12   4        0.03       -0.54      1.38 o 
   6 -12   4       26.53       26.79      2.14 o 
   7 -12   4        0.37        1.58      2.40 o 
   8 -12   4        5.09        4.61      2.84 o 
   9 -12   4       27.82       29.28      6.82 o 
  -7 -11   4        4.37        1.20      2.68 o 
  -6 -11   4        5.61        6.36      3.01 o 
  -5 -11   4        0.57        0.40      1.12 o 
  -4 -11   4        7.92        8.93      1.25 o 
  -3 -11   4        6.21        6.96      1.13 o 
  -2 -11   4        5.22        3.67      1.07 o 
  -1 -11   4       12.35       15.63      1.40 o 
   0 -11   4       14.40       21.74      1.75 o 
   1 -11   4       46.07       51.66      1.87 o 
   2 -11   4      179.72      175.45      3.50 o 
   3 -11   4        1.92        1.49      0.90 o 
   4 -11   4       85.33       88.58      3.08 o 
   5 -11   4       77.85       77.69      3.59 o 
   6 -11   4        1.05       -0.53      1.29 o 
   7 -11   4       35.71       33.74      2.19 o 
   8 -11   4       57.02       65.71      7.22 o 
   9 -11   4       55.42       59.35      6.82 o 
  -8 -10   4        2.02       -1.56      2.40 o 
  -7 -10   4        7.10        7.48      2.79 o 
  -6 -10   4        2.30        4.23      1.93 o 
  -5 -10   4       17.24       18.47      1.63 o 
  -4 -10   4        0.00        1.52      0.84 o 
  -3 -10   4       33.42       30.11      1.52 o 
  -2 -10   4       76.19       63.83      2.04 o 
  -1 -10   4        6.98        5.79      1.05 o 
   0 -10   4      265.91      237.55      4.16 o 
   1 -10   4       24.50       25.51      1.38 o 
   2 -10   4      213.07      187.92      3.52 o 
   3 -10   4       72.95       63.78      1.91 o 
   4 -10   4        3.28        3.92      1.29 o 
   5 -10   4       92.43       91.17      3.08 o 
   6 -10   4       28.35       23.74      1.91 o 
   7 -10   4       46.19       44.47      3.69 o 
   8 -10   4        0.00       -1.20      3.01 o 
   9 -10   4        1.11        6.62      2.55 o 
  -9  -9   4        8.89       12.80      2.97 o 
  -8  -9   4        9.63        6.06      2.68 o 
  -7  -9   4        3.99        1.28      2.22 o 
  -6  -9   4       73.05       72.80      3.82 o 
  -5  -9   4       65.15       59.64      1.86 o 
  -4  -9   4       27.70       23.13      1.21 o 
  -3  -9   4       31.98       21.64      1.25 o 
  -2  -9   4       46.23       48.68      2.12 o 
  -1  -9   4      518.54      493.24      7.25 o 
   0  -9   4        2.53        1.88      0.83 o 
   1  -9   4     1014.52      903.20     12.05 o 
   2  -9   4       87.47       87.14      2.87 o 
   3  -9   4       47.10       40.65      1.32 o 
   4  -9   4      713.73      646.19      9.47 o 
   5  -9   4       16.83       15.81      1.73 o 
   6  -9   4      123.32      108.43      3.56 o 
   7  -9   4      163.36      163.84      4.66 o 
   8  -9   4       45.96       43.80      3.16 o 
   9  -9   4       60.74       72.45      3.40 o 
  10  -9   4        0.69        0.20      2.55 o 
  11  -9   4        0.49        0.55      2.68 o 
  -9  -8   4       34.25       33.49      4.20 o 
  -8  -8   4        9.87       12.13      2.48 o 
  -7  -8   4       59.58       63.89      4.51 o 
  -6  -8   4      152.40      142.22      5.93 o 
  -5  -8   4        1.65        1.94      0.58 o 
  -4  -8   4       31.91       34.05      1.33 o 
  -3  -8   4      117.60      119.73      2.08 o 
  -2  -8   4        0.31        0.45      0.57 o 
  -1  -8   4      354.68      334.31      4.46 o 
   0  -8   4      117.80      111.76      1.89 o 
   1  -8   4       54.58       58.30      1.35 o 
   2  -8   4      201.04      174.38      2.70 o 
   3  -8   4      925.15      894.79     10.31 o 
   4  -8   4        0.99       -0.65      0.97 o 
   5  -8   4      179.08      168.33      4.36 o 
   6  -8   4      533.17      516.33     10.07 o 
   7  -8   4      190.80      179.68      5.74 o 
   8  -8   4        6.24        4.77      1.49 o 
   9  -8   4       21.09       19.97      2.43 o 
  10  -8   4        0.01       -0.64      2.40 o 
  11  -8   4       53.85       59.31      9.82 o 
 -10  -7   4        0.03        1.24      1.93 o 
  -9  -7   4       63.84       60.47      3.58 o 
  -8  -7   4       43.17       36.16      2.57 o 
  -7  -7   4      216.70      218.24      5.60 o 
  -6  -7   4      156.39      151.02      5.86 o 
  -5  -7   4       40.79       39.29      2.07 o 
  -4  -7   4      433.79      403.93      5.09 o 
  -3  -7   4        1.63        1.99      0.57 o 
  -2  -7   4       18.24       16.07      0.73 o 
  -1  -7   4      198.99      204.09      4.04 o 
   0  -7   4       36.01       40.54      1.04 o 
   1  -7   4     1036.25     1030.10     11.05 o 
   2  -7   4       13.30       10.72      0.64 o 
   3  -7   4       14.83        8.28      1.12 o 
   4  -7   4      210.14      188.14      4.40 o 
   5  -7   4      107.87       86.77      3.39 o 
   6  -7   4      145.40      133.93      4.05 o 
   7  -7   4       51.79       43.65      2.78 o 
   8  -7   4        4.71        2.01      1.40 o 
   9  -7   4        7.53        7.09      1.70 o 
  10  -7   4        8.90        6.58      2.79 o 
  11  -7   4        0.77        1.09      1.75 o 
  12  -7   4        0.03       -1.57      1.57 o 
 -11  -6   4        0.02       -1.46      1.46 o 
 -10  -6   4       63.06       59.15      2.21 o 
  -9  -6   4      150.25      139.50      3.12 o 
  -8  -6   4       63.48       59.03      1.81 o 
  -7  -6   4       67.05       68.72      2.14 o 
  -6  -6   4      206.29      191.77      4.79 o 
  -5  -6   4       41.87       36.75      1.70 o 
  -4  -6   4        0.76        1.53      0.94 o 
  -3  -6   4       91.46       91.51      1.52 o 
  -2  -6   4     1064.60     1049.39     11.84 o 
  -1  -6   4        3.98        6.12      0.60 o 
   0  -6   4      492.11      499.29      5.65 o 
   1  -6   4     1041.59     1149.36     12.16 o 
   2  -6   4      308.25      314.39      4.03 o 
   3  -6   4       96.32       84.17      2.45 o 
   4  -6   4      124.96      113.79      3.10 o 
   5  -6   4      195.65      195.40      4.61 o 
   6  -6   4      199.56      178.70      5.28 o 
   7  -6   4      176.21      149.35      4.20 o 
   8  -6   4      222.72      236.08      5.75 o 
   9  -6   4       98.22       92.82      5.24 o 
  10  -6   4       50.32       52.80      4.39 o 
  11  -6   4        0.08        0.83      1.39 o 
  12  -6   4        6.77        7.58      1.84 o 
 -11  -5   4       10.21        9.07      1.69 o 
 -10  -5   4       17.32       16.42      2.20 o 
  -9  -5   4      110.39      112.29      2.76 o 
  -8  -5   4        4.20        3.66      0.90 o 
  -7  -5   4       77.30       70.02      1.56 o 
  -6  -5   4      114.79      114.49      1.93 o 
  -5  -5   4       24.82       17.05      1.29 o 
  -4  -5   4      503.21      509.43      7.30 o 
  -3  -5   4     1354.57     1411.93     14.65 o 
  -2  -5   4      763.89      742.50      8.48 o 
  -1  -5   4      248.19      298.68      3.31 o 
   0  -5   4      292.08      325.22      4.01 o 
   1  -5   4      333.65      347.88      3.64 o 
   2  -5   4        4.54        1.05      0.49 o 
   3  -5   4      193.12      197.31      2.99 o 
   4  -5   4      346.34      325.04      6.41 o 
   5  -5   4        2.65        6.27      1.09 o 
   6  -5   4      155.96      121.21      4.11 o 
   7  -5   4        2.84        1.40      1.20 o 
   8  -5   4      199.39      203.28      5.15 o 
   9  -5   4        5.74        7.42      2.27 o 
  10  -5   4        0.31       -1.09      1.15 o 
  11  -5   4       31.24       33.61      2.43 o 
  12  -5   4        1.43       -0.36      1.60 o 
 -12  -4   4       13.18       13.66      3.13 o 
 -11  -4   4        9.13       11.67      1.85 o 
 -10  -4   4        2.96        0.86      1.66 o 
  -9  -4   4        0.51       -1.23      1.23 o 
  -8  -4   4       39.91       37.87      1.48 o 
  -7  -4   4       65.80       60.55      1.38 o 
  -6  -4   4      426.95      410.25      5.27 o 
  -5  -4   4      466.10      475.49      5.50 o 
  -4  -4   4      429.72      446.88      6.37 o 
  -3  -4   4        0.00        0.82      0.61 o 
  -2  -4   4      116.74      114.96      1.55 o 
  -1  -4   4        0.43        1.33      0.32 o 
   0  -4   4      148.97      178.92      2.78 o 
   1  -4   4        3.53        5.46      0.53 o 
   2  -4   4     1222.01     1348.01     15.02 o 
   3  -4   4      159.06      187.58      2.85 o 
   4  -4   4        1.53        1.20      0.80 o 
   5  -4   4      223.81      198.16      4.40 o 
   6  -4   4       72.89       63.35      2.41 o 
   7  -4   4       91.45       77.08      2.80 o 
   8  -4   4       36.89       35.03      3.72 o 
   9  -4   4        0.71        0.69      1.22 o 
  10  -4   4        8.95        8.28      1.57 o 
  11  -4   4        9.24       13.12      1.80 o 
  12  -4   4      101.36       96.03      3.78 o 
 -12  -3   4        1.04        0.00      2.14 o 
 -11  -3   4        0.55       -0.25      2.14 o 
 -10  -3   4       69.74       64.62      2.64 o 
  -9  -3   4       40.48       38.99      2.04 o 
  -8  -3   4       23.05       25.34      2.21 o 
  -7  -3   4       74.03       66.25      2.22 o 
  -6  -3   4        4.57        3.43      0.55 o 
  -5  -3   4      609.10      584.97      6.14 o 
  -4  -3   4        6.49        7.18      0.39 o 
  -3  -3   4      125.33      129.82      2.22 o 
  -2  -3   4       10.90       13.43      0.57 o 
  -1  -3   4       62.85       62.75      1.04 o 
   0  -3   4        0.13        0.62      0.32 o 
   2  -3   4     3289.09     3739.85     48.68 o 
   3  -3   4        7.70       11.31      1.00 o 
   4  -3   4      120.81      123.25      2.06 o 
   5  -3   4       59.44       54.19      1.61 o 
   6  -3   4        1.31        1.60      0.66 o 
   7  -3   4      127.69      124.53      2.19 o 
   8  -3   4      141.11      133.86      2.97 o 
   9  -3   4      149.28      153.31      4.12 o 
  10  -3   4      209.44      201.43      5.06 o 
  11  -3   4       65.45       57.47      2.89 o 
  12  -3   4        1.53        0.51      2.00 o 
 -12  -2   4        3.03        0.74      1.45 o 
 -11  -2   4        4.63        2.12      1.56 o 
 -10  -2   4       41.27       41.60      2.52 o 
  -9  -2   4       22.05       22.61      1.60 o 
  -8  -2   4      394.66      377.85      7.31 o 
  -7  -2   4       18.53       16.66      0.98 o 
  -6  -2   4       46.46       50.79      1.32 o 
  -5  -2   4      429.39      415.40      5.43 o 
  -4  -2   4       28.66       27.62      0.75 o 
  -3  -2   4       61.41       62.47      1.13 o 
  -2  -2   4     1088.43     1188.86     10.36 o 
  -1  -2   4        3.54       -0.07      0.27 o 
   0  -2   4      699.80      875.54      8.85 o 
   1  -2   4      306.94      360.82      4.45 o 
   2  -2   4     4615.52     4850.30     62.91 o 
   3  -2   4       12.38        6.50      0.84 o 
   4  -2   4       10.24       17.64      0.83 o 
   5  -2   4        4.88        6.21      0.71 o 
   6  -2   4      198.71      193.38      2.82 o 
   7  -2   4       25.35       22.46      0.99 o 
   8  -2   4        0.06       -0.04      0.75 o 
   9  -2   4      365.37      354.56      7.31 o 
  10  -2   4        3.31        5.12      1.50 o 
  11  -2   4       56.41       56.18      4.57 o 
  12  -2   4        2.54        2.71      2.48 o 
 -13  -1   4        2.13        2.40      1.63 o 
 -12  -1   4        0.02        0.77      1.49 o 
 -11  -1   4       18.45       17.87      1.83 o 
 -10  -1   4      108.64      102.67      3.39 o 
  -9  -1   4       14.65       13.63      1.62 o 
  -8  -1   4       13.31       10.84      1.39 o 
  -7  -1   4      486.94      472.28      7.56 o 
  -6  -1   4       34.10       32.65      0.89 o 
  -5  -1   4        0.67        0.03      0.40 o 
  -4  -1   4       36.35       38.98      0.84 o 
  -3  -1   4      734.63      780.73      8.29 o 
  -2  -1   4     1094.28     1194.09     10.70 o 
  -1  -1   4     2440.18     2732.55     23.05 o 
   0  -1   4      941.23      994.88      9.49 o 
   1  -1   4      236.70      219.93      3.14 o 
   2  -1   4       17.85       21.96      0.92 o 
   3  -1   4      507.95      550.99     10.03 o 
   4  -1   4        6.21        8.57      0.54 o 
   5  -1   4       13.41       13.24      0.71 o 
   6  -1   4      645.17      649.43      7.65 o 
   7  -1   4      677.88      650.60      7.79 o 
   8  -1   4      371.21      347.11      5.34 o 
   9  -1   4       28.74       28.65      1.93 o 
  10  -1   4       17.84       17.00      1.86 o 
  11  -1   4        2.21        2.18      1.53 o 
  12  -1   4       17.49       15.33      3.12 o 
 -13   0   4        0.04        1.03      2.08 o 
 -12   0   4       95.22       98.89      3.65 o 
 -11   0   4        2.46        3.81      1.45 o 
 -10   0   4       19.11       19.02      1.70 o 
  -9   0   4        6.28        5.00      1.18 o 
  -8   0   4       73.05       65.07      3.44 o 
  -7   0   4        9.78        7.32      0.78 o 
  -6   0   4       16.56       16.48      0.97 o 
  -5   0   4       39.79       42.01      1.09 o 
  -4   0   4     1776.95     1925.70     21.00 o 
  -3   0   4       86.81       92.37      1.39 o 
  -2   0   4      857.73      903.77      8.75 o 
  -1   0   4     1937.43     1971.42     19.57 o 
   0   0   4     2143.06     2232.92     23.66 o 
   1   0   4      510.36      583.68      9.16 o 
   2   0   4      369.48      381.86      4.58 o 
   3   0   4      127.63      120.29      1.87 o 
   4   0   4      757.78      787.54      8.07 o 
   5   0   4      825.86      864.30      9.32 o 
   6   0   4        0.70        0.92      0.62 o 
   7   0   4       15.03       17.60      1.14 o 
   8   0   4       12.35       12.01      1.12 o 
   9   0   4      139.56      141.00      3.10 o 
  10   0   4        3.92        3.51      1.68 o 
  11   0   4        0.14       -1.54      1.54 o 
  12   0   4        1.08        0.40      2.55 o 
 -13   1   4        1.34        1.20      1.59 o 
 -12   1   4        8.33        9.08      1.79 o 
 -11   1   4        1.14        1.94      1.29 o 
 -10   1   4        2.08        1.01      1.18 o 
  -9   1   4       28.46       27.16      1.91 o 
  -8   1   4       29.34       25.84      1.65 o 
  -7   1   4      139.08      149.80      2.66 o 
  -6   1   4      399.44      455.90      6.10 o 
  -5   1   4     3241.37     3492.54     40.86 o 
  -4   1   4     2139.78     2288.29     28.33 o 
  -3   1   4     1537.52     1642.18     16.60 o 
  -2   1   4      328.26      313.87      3.82 o 
  -1   1   4      610.67      654.59      9.28 o 
   0   1   4      933.54      915.79     10.70 o 
   2   1   4      351.50      379.82      4.02 o 
   3   1   4      476.48      430.24      4.90 o 
   4   1   4      108.19      105.66      1.64 o 
   5   1   4        9.89        8.49      0.69 o 
   6   1   4        8.06        7.50      0.81 o 
   7   1   4        1.92        2.11      0.86 o 
   8   1   4       12.58       12.82      1.19 o 
   9   1   4        3.04        2.54      1.11 o 
  10   1   4        4.26        3.80      1.59 o 
  11   1   4        9.20        7.03      2.68 o 
 -13   2   4       20.23       16.35      2.10 o 
 -12   2   4        2.82        4.52      1.59 o 
 -11   2   4        4.10        1.97      1.38 o 
 -10   2   4        0.04        0.11      1.14 o 
  -9   2   4        0.55        3.11      1.14 o 
  -8   2   4       34.43       41.95      4.11 o 
  -7   2   4      486.65      545.42      7.81 o 
  -6   2   4        0.00        0.53      0.72 o 
  -5   2   4       47.45       50.46      1.33 o 
  -4   2   4      505.67      552.20      7.91 o 
  -3   2   4       42.69       38.53      0.86 o 
  -2   2   4       22.99       36.25      0.80 o 
  -1   2   4     1484.64     1488.10     25.96 o 
   0   2   4       50.02       38.84      1.16 o 
   1   2   4      515.24      631.05      7.35 o 
   2   2   4      792.68      874.08     13.90 o 
   3   2   4       18.09       15.08      0.62 o 
   4   2   4       34.12       37.14      1.05 o 
   5   2   4       97.85       98.90      1.84 o 
   6   2   4        0.43       -0.32      0.86 o 
   7   2   4        2.46        2.59      1.14 o 
   8   2   4       20.19       19.58      1.38 o 
   9   2   4       64.96       57.94      2.12 o 
  10   2   4       50.00       53.85      2.25 o 
  11   2   4       11.90       10.79      4.01 o 
 -13   3   4        0.01        0.60      1.60 o 
 -12   3   4       25.23       26.73      2.25 o 
 -11   3   4       49.82       55.45      2.75 o 
 -10   3   4        1.65        1.47      1.22 o 
  -9   3   4        0.02        1.20      1.14 o 
  -8   3   4       63.35       64.08      2.14 o 
  -7   3   4       91.19       92.39      2.75 o 
  -6   3   4      109.74      120.26      3.09 o 
  -5   3   4        3.44        2.87      0.71 o 
  -4   3   4       64.58       59.66      1.37 o 
  -3   3   4     1443.82     1439.76     23.60 o 
  -2   3   4      237.78      264.43      5.11 o 
  -1   3   4      129.32      115.16      2.23 o 
   0   3   4      539.82      550.28      8.07 o 
   1   3   4     2765.61     3066.87     36.57 o 
   2   3   4      332.13      338.41      5.18 o 
   3   3   4        0.71        1.35      0.64 o 
   4   3   4       78.98       87.70      1.71 o 
   5   3   4       29.28       34.05      1.33 o 
   6   3   4       74.47       67.24      2.07 o 
   7   3   4      184.98      168.53      4.38 o 
   8   3   4       16.72       15.22      1.40 o 
   9   3   4        0.69       -0.48      1.29 o 
  10   3   4        9.36        9.47      1.90 o 
  11   3   4       15.30       17.02      3.25 o 
 -13   4   4        5.98        6.16      1.79 o 
 -12   4   4        5.55        5.53      1.65 o 
 -11   4   4       60.52       62.35      2.95 o 
 -10   4   4       48.03       50.10      2.55 o 
  -9   4   4       64.48       57.48      2.93 o 
  -8   4   4        0.05        0.00      1.09 o 
  -7   4   4       97.40       86.48      2.75 o 
  -6   4   4       53.71       52.99      1.77 o 
  -5   4   4        8.54       12.56      0.95 o 
  -4   4   4      172.90      162.86      3.76 o 
  -3   4   4      627.78      605.29     12.44 o 
  -2   4   4       11.39       12.49      1.09 o 
  -1   4   4       13.99        9.66      0.61 o 
   0   4   4       30.87       31.09      1.49 o 
   1   4   4       40.32       47.10      1.46 o 
   2   4   4      712.04      755.02      9.62 o 
   3   4   4        1.84        0.12      0.69 o 
   4   4   4      100.70       92.48      2.11 o 
   5   4   4       16.12       12.13      1.45 o 
   6   4   4       22.05       30.15      2.79 o 
   7   4   4        8.23        5.07      1.22 o 
   8   4   4      106.57      109.90      4.15 o 
   9   4   4       10.04        6.88      1.43 o 
  10   4   4        0.00       -1.28      1.53 o 
 -13   5   4       38.98       42.59      3.18 o 
 -12   5   4        5.25        8.43      1.90 o 
 -11   5   4       42.88       48.08      2.68 o 
 -10   5   4        0.27        1.54      1.53 o 
  -9   5   4        2.76        0.20      1.70 o 
  -8   5   4        6.25        8.86      1.75 o 
  -7   5   4        3.23        2.27      1.25 o 
  -6   5   4      463.96      456.21      7.48 o 
  -5   5   4       16.39       13.41      1.96 o 
  -4   5   4      439.16      419.31      7.91 o 
  -3   5   4      420.24      425.41      7.97 o 
  -2   5   4        1.50        0.70      0.84 o 
  -1   5   4      934.20      982.10     14.53 o 
   0   5   4        1.66        2.34      0.71 o 
   1   5   4        3.19        9.58      0.88 o 
   2   5   4        3.77        3.04      0.80 o 
   3   5   4       85.23       77.34      1.97 o 
   4   5   4       50.71       46.67      2.39 o 
   5   5   4        5.01        2.17      1.49 o 
   6   5   4       10.72       11.52      1.63 o 
   7   5   4       24.94       23.10      2.03 o 
   8   5   4        1.54        2.49      1.59 o 
   9   5   4       18.36       18.23      2.32 o 
  10   5   4        4.10        4.14      1.79 o 
 -13   6   4        1.67        0.62      1.74 o 
 -12   6   4        0.10       -0.14      1.85 o 
 -11   6   4       21.72       26.58      2.65 o 
 -10   6   4       19.82       23.21      2.97 o 
  -9   6   4        1.43        1.76      1.83 o 
  -8   6   4      336.50      329.85      7.16 o 
  -7   6   4       65.14       62.45      2.49 o 
  -6   6   4        0.10        0.44      1.09 o 
  -5   6   4       28.52       28.64      1.80 o 
  -4   6   4      103.85      107.69      3.15 o 
  -3   6   4       10.13       10.86      1.33 o 
  -2   6   4      213.93      202.24      4.55 o 
  -1   6   4      213.92      228.91      4.18 o 
   0   6   4       59.49       80.46      2.57 o 
   1   6   4      187.60      181.41      3.38 o 
   2   6   4     2333.02     2150.45     30.06 o 
   3   6   4      270.54      260.09      7.19 o 
   4   6   4       92.02       77.63      2.89 o 
   5   6   4        1.86        1.23      1.38 o 
   6   6   4        2.07       -0.11      1.34 o 
   7   6   4        9.04        9.01      1.85 o 
   8   6   4       14.21       14.07      2.84 o 
   9   6   4        0.21       -0.18      1.66 o 
 -12   7   4        4.54        3.91      2.01 o 
 -11   7   4        7.59        7.20      4.21 o 
 -10   7   4       77.12       73.16      4.82 o 
  -9   7   4       51.65       53.26      3.97 o 
  -8   7   4      345.82      329.03      7.30 o 
  -7   7   4      254.57      246.96      5.86 o 
  -6   7   4       16.95       19.32      1.70 o 
  -5   7   4        0.12       -1.04      1.04 o 
  -4   7   4       50.85       49.65      2.32 o 
  -3   7   4       31.76       28.98      1.79 o 
  -2   7   4        1.53        0.37      1.03 o 
  -1   7   4       40.72       34.08      1.88 o 
   0   7   4      127.08      101.61      2.49 o 
   1   7   4      190.94      180.17      4.42 o 
   2   7   4        0.51       -1.14      1.14 o 
   3   7   4      342.16      312.96      6.55 o 
   4   7   4        3.30        2.04      1.38 o 
   5   7   4        7.88        8.91      1.65 o 
   6   7   4        5.37        3.84      1.63 o 
   7   7   4        1.64        2.04      1.91 o 
   8   7   4       11.95       19.57      3.07 o 
 -12   8   4        1.97        4.41      2.84 o 
 -11   8   4       10.19       10.43      3.12 o 
 -10   8   4      131.48      142.99      6.81 o 
  -9   8   4        0.49        2.11      2.11 o 
  -8   8   4       10.41        9.83      1.65 o 
  -7   8   4       39.71       33.77      2.24 o 
  -6   8   4       15.28       16.54      1.70 o 
  -5   8   4      122.28      117.93      3.66 o 
  -4   8   4       25.60       26.94      2.00 o 
  -3   8   4       13.89        9.60      1.41 o 
  -2   8   4      180.76      168.06      4.29 o 
  -1   8   4      599.84      571.03      8.40 o 
   0   8   4       19.15       14.10      1.60 o 
   1   8   4       80.39       81.05      2.89 o 
   2   8   4        5.13       10.10      1.65 o 
   3   8   4        5.51        3.27      1.38 o 
   4   8   4        4.49        7.20      1.63 o 
   5   8   4      104.93       98.90      4.57 o 
   6   8   4       10.50       14.45      2.07 o 
   7   8   4       25.81       28.73      2.51 o 
   8   8   4       17.03       29.68      5.21 o 
 -11   9   4       14.66       18.86      3.40 o 
 -10   9   4      293.45      304.38     11.06 o 
  -9   9   4        2.28        2.57      4.01 o 
  -8   9   4        0.02        0.32      1.42 o 
  -7   9   4       40.48       38.84      2.54 o 
  -6   9   4       41.84       40.34      3.24 o 
  -5   9   4       57.18       53.74      2.60 o 
  -4   9   4       52.83       41.80      3.27 o 
  -3   9   4       27.70       26.33      1.56 o 
  -2   9   4       67.46       63.81      2.64 o 
  -1   9   4       38.79       34.24      2.07 o 
   0   9   4        1.84        1.14      1.29 o 
   1   9   4       13.00       13.17      1.73 o 
   2   9   4       12.85       12.94      1.73 o 
   3   9   4        2.67        1.28      1.42 o 
   4   9   4        0.42       -0.86      1.45 o 
   5   9   4       31.37       28.28      2.37 o 
   6   9   4        2.29       -0.39      1.79 o 
   7   9   4       24.20       20.54      2.95 o 
 -11  10   4       12.43       18.50      3.41 o 
 -10  10   4       84.78       83.26      9.82 o 
  -9  10   4        4.09        6.63      2.40 o 
  -8  10   4       43.15       47.33      2.88 o 
  -7  10   4       87.11       85.08      3.47 o 
  -6  10   4       32.27       30.27      2.23 o 
  -5  10   4      460.35      441.19      8.48 o 
  -4  10   4      121.80      118.10      3.56 o 
  -3  10   4        0.63        1.52      1.35 o 
  -2  10   4        5.34        4.01      1.50 o 
  -1  10   4        3.44        4.76      1.49 o 
   0  10   4       19.07       19.12      2.32 o 
   1  10   4       27.09       32.32      2.23 o 
   2  10   4      180.13      185.44      5.09 o 
   3  10   4       38.37       42.20      3.47 o 
   4  10   4        0.68       -1.25      1.63 o 
   5  10   4        1.88       -0.92      1.73 o 
   6  10   4       26.63       31.63      2.74 o 
  -8  11   4       11.61       16.20      3.37 o 
  -7  11   4        3.48        3.00      2.30 o 
  -6  11   4       38.47       40.46      2.70 o 
  -5  11   4        6.68        4.55      1.50 o 
  -4  11   4        0.06       -0.70      1.68 o 
  -3  11   4        0.53        1.53      1.35 o 
  -2  11   4       76.33       74.54      3.13 o 
  -1  11   4       66.92       71.34      3.10 o 
   0  11   4       21.29       27.00      2.24 o 
   1  11   4        1.69        2.16      1.66 o 
   2  11   4        0.00       -1.55      1.55 o 
   3  11   4        0.00       -0.97      2.32 o 
   4  11   4        0.14       -1.56      1.56 o 
  -8  12   4       28.61       26.03      5.01 o 
  -7  12   4        4.38        2.59      3.81 o 
  -6  12   4       14.77       12.73      3.01 o 
  -5  12   4       58.95       65.30      3.04 o 
  -4  12   4       24.05       23.41      2.14 o 
  -3  12   4       43.03       39.38      4.11 o 
  -2  12   4        0.07       -0.55      1.53 o 
  -1  12   4      124.18      144.04      4.53 o 
   0  12   4      221.13      250.47      6.35 o 
   1  12   4       19.15       18.82      2.24 o 
   2  12   4       10.09       12.19      2.07 o 
   3  12   4       67.60       77.94      3.60 o 
  -7  13   4        1.41        2.48      2.73 o 
  -6  13   4        1.15        4.49      4.81 o 
  -5  13   4        3.37        4.03      2.79 o 
  -4  13   4        1.16       -0.04      1.76 o 
  -3  13   4       52.94       59.35      4.11 o 
  -2  13   4      268.62      309.90      7.40 o 
  -1  13   4       75.15       83.02      3.88 o 
   0  13   4        5.90        6.93      1.99 o 
   1  13   4       46.04       51.81      4.17 o 
   1 -15   5        8.94       11.69      2.68 o 
   2 -15   5        4.90        6.49      2.40 o 
   3 -15   5       27.46       33.86      5.01 o 
   4 -15   5       71.83       85.97     10.23 o 
  -2 -14   5       18.77       17.57      2.57 o 
  -1 -14   5        8.78        8.03      1.47 o 
   0 -14   5       14.49       16.85      1.60 o 
   1 -14   5        3.92        3.23      1.66 o 
   2 -14   5       12.57        9.55      1.85 o 
   3 -14   5        1.69        1.42      4.78 o 
   4 -14   5       26.35       35.88      3.65 o 
   5 -14   5        3.29        9.61      2.97 o 
   6 -14   5       14.76       14.93      8.42 o 
   7 -14   5       18.99       22.98      4.41 o 
  -4 -13   5       12.24       10.62      2.06 o 
  -3 -13   5       44.67       48.44      2.07 o 
  -2 -13   5      126.10      133.17      3.32 o 
  -1 -13   5        0.49        1.26      1.17 o 
   0 -13   5       20.62       22.48      1.63 o 
   1 -13   5       43.87       43.04      1.97 o 
   2 -13   5       29.17       21.84      2.01 o 
   3 -13   5        1.27       -0.71      1.45 o 
   4 -13   5       29.27       28.46      2.24 o 
   5 -13   5        8.72       12.25      2.78 o 
   6 -13   5        3.78        4.71      2.68 o 
   7 -13   5       48.34       60.88      5.01 o 
   8 -13   5       10.67        7.19      9.22 o 
  -6 -12   5        0.49        1.60      2.55 o 
  -5 -12   5        4.79        2.19      1.39 o 
  -4 -12   5        1.32        3.67      1.15 o 
  -3 -12   5        9.92        9.78      1.32 o 
  -2 -12   5        1.37        2.08      1.09 o 
  -1 -12   5       29.64       30.93      1.64 o 
   0 -12   5       13.73        9.00      1.26 o 
   1 -12   5       52.34       68.44      2.28 o 
   2 -12   5        7.88        8.04      1.20 o 
   3 -12   5       37.38       37.16      2.30 o 
   4 -12   5       10.24        8.58      2.95 o 
   5 -12   5       44.91       43.60      2.53 o 
   6 -12   5        7.25        6.00      1.79 o 
   7 -12   5       54.47       60.17      3.04 o 
   8 -12   5       21.46       25.01      7.22 o 
   9 -12   5       14.98       20.11      3.37 o 
  -7 -11   5        9.52        9.55      2.97 o 
  -6 -11   5        0.51        2.03      2.68 o 
  -5 -11   5        1.04       -0.96      0.96 o 
  -4 -11   5       25.37       27.51      1.54 o 
  -3 -11   5        2.99        2.85      1.12 o 
  -2 -11   5       65.88       66.43      2.30 o 
  -1 -11   5        8.88        6.80      1.07 o 
   0 -11   5       60.78       55.71      1.97 o 
   1 -11   5       24.48       21.60      1.38 o 
   2 -11   5       84.68       74.29      2.24 o 
   3 -11   5        0.02       -1.12      1.12 o 
   4 -11   5       34.43       38.08      2.19 o 
   5 -11   5        0.25        1.87      1.38 o 
   6 -11   5        4.96        1.86      1.41 o 
   7 -11   5       16.08       19.46      2.60 o 
   8 -11   5      131.28      158.40     10.43 o 
   9 -11   5        0.73        3.71      2.68 o 
  -8 -10   5        0.43        0.33      2.40 o 
  -7 -10   5        4.84        0.80      2.55 o 
  -6 -10   5       16.09       14.72      3.61 o 
  -5 -10   5        7.17        5.37      1.35 o 
  -4 -10   5        4.53        4.42      0.97 o 
  -3 -10   5       18.08       17.89      1.50 o 
  -2 -10   5       12.65        8.14      1.07 o 
  -1 -10   5        0.21       -0.44      0.90 o 
   0 -10   5      191.33      193.88      3.64 o 
   1 -10   5        8.14        6.20      1.05 o 
   2 -10   5       55.98       44.02      1.62 o 
   3 -10   5       30.44       27.09      1.83 o 
   4 -10   5       16.16       14.22      1.59 o 
   5 -10   5       55.20       61.73      2.63 o 
   6 -10   5       33.68       35.66      3.54 o 
   7 -10   5        6.19        7.82      2.55 o 
   8 -10   5        8.00        8.51      2.51 o 
   9 -10   5        5.16        5.34      2.68 o 
  -9  -9   5        4.65       -0.40      2.55 o 
  -8  -9   5       14.30        8.24      5.41 o 
  -7  -9   5       10.90       11.23      2.79 o 
  -6  -9   5       89.50       79.21      4.67 o 
  -5  -9   5       48.85       42.90      1.73 o 
  -4  -9   5       17.76       16.71      1.03 o 
  -3  -9   5      186.93      185.33      3.52 o 
  -2  -9   5      144.47      137.44      2.89 o 
  -1  -9   5      505.84      451.86      6.75 o 
   0  -9   5       31.19       33.03      1.44 o 
   1  -9   5        1.83        0.46      0.86 o 
   2  -9   5      234.55      212.45      3.66 o 
   3  -9   5       17.60       24.06      1.33 o 
   4  -9   5      365.16      356.09      5.88 o 
   5  -9   5       17.04       16.65      1.70 o 
   6  -9   5       37.67       33.76      2.25 o 
   7  -9   5        8.29        9.18      2.00 o 
   8  -9   5       60.76       59.72      3.10 o 
   9  -9   5        0.77        0.29      1.65 o 
  10  -9   5       18.03       13.47      3.37 o 
  11  -9   5        0.15       -2.01      2.84 o 
  -9  -8   5        6.29        3.32      2.36 o 
  -8  -8   5       20.36       20.14      2.68 o 
  -7  -8   5       92.62       95.01      4.36 o 
  -6  -8   5       89.17       86.93      3.83 o 
  -5  -8   5      255.99      221.24      5.40 o 
  -4  -8   5      146.88      133.02      2.20 o 
  -3  -8   5      315.24      311.43      4.20 o 
  -2  -8   5        0.07        0.02      0.55 o 
  -1  -8   5      117.48      117.78      2.27 o 
   0  -8   5      173.56      166.34      2.65 o 
   1  -8   5      390.26      376.08      4.62 o 
   2  -8   5        3.23        2.13      0.67 o 
   3  -8   5      111.96      105.16      2.48 o 
   4  -8   5      578.89      507.16      9.62 o 
   5  -8   5       96.87       97.52      3.21 o 
   6  -8   5       88.07       84.55      3.80 o 
   7  -8   5       24.52       25.24      2.10 o 
   8  -8   5        7.12        2.65      2.26 o 
   9  -8   5        0.52       -1.40      1.40 o 
  10  -8   5      114.60      114.44      6.38 o 
  11  -8   5        2.59        2.21      4.21 o 
 -10  -7   5        4.15        2.93      2.29 o 
  -9  -7   5        0.43       -1.92      1.92 o 
  -8  -7   5       65.74       63.22      3.18 o 
  -7  -7   5        4.60        2.60      1.55 o 
  -6  -7   5       50.16       50.03      2.35 o 
  -5  -7   5        8.68        8.04      1.35 o 
  -4  -7   5      132.76      124.30      1.95 o 
  -3  -7   5       22.30       21.75      0.85 o 
  -2  -7   5        7.44        6.12      0.59 o 
  -1  -7   5       81.89       76.53      1.56 o 
   0  -7   5      480.94      477.41      5.51 o 
   1  -7   5      139.35      126.58      2.01 o 
   2  -7   5      103.14      107.32      2.03 o 
   3  -7   5      106.27       96.17      2.75 o 
   4  -7   5       57.03       69.12      2.55 o 
   5  -7   5      416.94      403.03      8.11 o 
   6  -7   5      583.03      550.01     10.62 o 
   7  -7   5      156.86      140.72      4.76 o 
   8  -7   5        0.09        1.00      1.40 o 
   9  -7   5       10.99        1.95      3.61 o 
  10  -7   5        0.07       -3.01      3.01 o 
  11  -7   5        0.02        1.05      1.79 o 
 -11  -6   5       35.06       30.48      6.62 o 
 -10  -6   5       13.17       12.61      1.73 o 
  -9  -6   5       44.93       49.36      3.01 o 
  -8  -6   5      162.16      158.23      4.59 o 
  -7  -6   5        1.88        2.87      1.49 o 
  -6  -6   5       87.34       80.42      2.79 o 
  -5  -6   5       49.01       48.71      1.87 o 
  -4  -6   5       75.39       76.20      2.20 o 
  -3  -6   5       48.77       48.53      1.04 o 
  -2  -6   5      188.58      184.83      2.65 o 
  -1  -6   5      946.36      947.66      9.64 o 
   0  -6   5        4.87        6.88      0.55 o 
   1  -6   5      165.12      175.06      2.83 o 
   2  -6   5      471.45      467.97      7.29 o 
   3  -6   5       11.46        8.95      0.83 o 
   4  -6   5        0.59       -0.43      0.99 o 
   5  -6   5        2.07        0.60      1.18 o 
   6  -6   5      180.24      165.44      4.31 o 
   7  -6   5      362.75      330.71      7.21 o 
   8  -6   5       17.90       13.14      2.15 o 
   9  -6   5        0.04       -1.98      1.98 o 
  10  -6   5        4.04        3.62      1.70 o 
  11  -6   5        1.88       -1.37      1.44 o 
  12  -6   5       10.05        9.69      4.08 o 
 -11  -5   5       16.50       14.36      2.66 o 
 -10  -5   5        0.04       -0.24      1.10 o 
  -9  -5   5        0.23       -1.04      1.04 o 
  -8  -5   5       29.85       27.27      1.39 o 
  -7  -5   5       31.77       27.47      1.17 o 
  -6  -5   5       28.17       27.42      1.63 o 
  -5  -5   5        0.44        0.71      0.94 o 
  -4  -5   5        5.50        4.61      0.95 o 
  -3  -5   5      656.91      675.32      7.42 o 
  -2  -5   5      143.95      160.51      2.30 o 
  -1  -5   5       38.08       52.52      1.24 o 
   0  -5   5      216.59      247.51      3.55 o 
   1  -5   5      191.39      201.60      2.89 o 
   2  -5   5       50.96       55.14      1.42 o 
   3  -5   5        5.54        6.04      1.08 o 
   4  -5   5      158.56      189.27      4.31 o 
   5  -5   5        0.41        1.74      1.04 o 
   6  -5   5      655.42      601.22     11.27 o 
   7  -5   5       62.65       60.28      2.61 o 
   8  -5   5        0.02       -0.99      1.29 o 
   9  -5   5       15.30       17.65      1.98 o 
  10  -5   5        7.15        7.69      1.51 o 
  11  -5   5       55.92       62.41      3.09 o 
  12  -5   5       18.25       22.11      4.01 o 
 -12  -4   5      135.22      150.67      8.22 o 
 -11  -4   5       73.71       74.14      4.59 o 
 -10  -4   5        0.09        0.90      1.50 o 
  -9  -4   5       10.82       12.20      1.33 o 
  -8  -4   5       60.19       61.62      2.19 o 
  -7  -4   5       19.37       19.25      1.22 o 
  -6  -4   5      145.43      132.90      2.27 o 
  -5  -4   5       26.06       22.33      0.86 o 
  -4  -4   5       24.04       20.07      0.62 o 
  -3  -4   5       28.08       29.35      0.74 o 
  -2  -4   5      972.26     1074.00     11.22 o 
  -1  -4   5      205.89      238.56      3.29 o 
   0  -4   5        4.33        3.01      0.51 o 
   1  -4   5       15.79       21.63      0.86 o 
   2  -4   5      324.11      413.94      5.52 o 
   3  -4   5      153.23      216.39      3.79 o 
   4  -4   5       16.99        9.75      1.43 o 
   5  -4   5       33.54       33.52      1.98 o 
   6  -4   5      253.07      236.43      5.30 o 
   7  -4   5        0.00       -1.09      1.09 o 
   8  -4   5       15.47       19.13      1.52 o 
   9  -4   5        3.16        2.27      1.39 o 
  10  -4   5       17.75       20.10      2.18 o 
  11  -4   5       23.25       22.16      2.08 o 
  12  -4   5       36.40       29.28      6.82 o 
 -12  -3   5        0.05        0.53      1.68 o 
 -11  -3   5        0.43        0.02      1.27 o 
 -10  -3   5       12.29       13.11      1.54 o 
  -9  -3   5        0.86        1.11      1.10 o 
  -8  -3   5      164.52      164.83      3.95 o 
  -7  -3   5      184.07      186.63      3.71 o 
  -6  -3   5       76.98       73.27      1.62 o 
  -5  -3   5       24.68       31.49      0.89 o 
  -4  -3   5      436.08      450.02      5.44 o 
  -3  -3   5      116.12      116.89      1.76 o 
  -2  -3   5      370.99      385.16      4.11 o 
  -1  -3   5        5.56        6.14      0.68 o 
   0  -3   5      166.64      205.46      2.94 o 
   1  -3   5     2284.44     2679.37     41.13 o 
   2  -3   5      291.18      298.61      4.61 o 
   3  -3   5        0.71        0.68      0.73 o 
   4  -3   5      152.70      167.87      3.91 o 
   5  -3   5       88.84       87.54      1.84 o 
   6  -3   5      117.36      101.95      2.11 o 
   7  -3   5      195.98      202.93      2.97 o 
   8  -3   5       16.26       17.67      1.79 o 
   9  -3   5        9.64        9.47      1.87 o 
  10  -3   5      112.75      117.05      3.78 o 
  11  -3   5       19.36       17.44      5.43 o 
  12  -3   5        9.12        6.38      2.97 o 
 -12  -2   5        0.53        0.60      1.42 o 
 -11  -2   5        0.17       -0.66      1.18 o 
 -10  -2   5        0.26        0.53      1.16 o 
  -9  -2   5        0.14       -0.78      1.03 o 
  -8  -2   5        2.78        2.86      1.03 o 
  -7  -2   5       76.28       76.68      1.81 o 
  -6  -2   5        8.83        8.38      0.73 o 
  -5  -2   5       20.05       19.70      0.77 o 
  -4  -2   5        6.88        6.00      0.54 o 
  -3  -2   5       15.71       14.11      0.46 o 
  -2  -2   5     1835.98     1968.23     21.10 o 
  -1  -2   5      274.63      260.69      3.13 o 
   0  -2   5      586.70      642.93      7.41 o 
   1  -2   5      374.98      405.50      7.20 o 
   2  -2   5        7.46        7.12      0.91 o 
   3  -2   5        9.22        6.13      0.89 o 
   4  -2   5      107.50      134.76      3.36 o 
   5  -2   5        2.14        1.17      0.56 o 
   6  -2   5       60.27       60.70      1.41 o 
   7  -2   5      492.84      492.84      6.15 o 
   8  -2   5      104.32      112.17      2.82 o 
   9  -2   5       27.77       26.59      1.83 o 
  10  -2   5        0.73        0.97      1.36 o 
  11  -2   5        2.52       -1.73      2.22 o 
  12  -2   5       17.67       14.85      3.40 o 
 -13  -1   5        3.24        4.83      1.77 o 
 -12  -1   5        9.56        8.08      1.76 o 
 -11  -1   5       45.37       51.28      3.01 o 
 -10  -1   5        0.52        0.53      1.14 o 
  -9  -1   5       84.30       79.76      2.72 o 
  -8  -1   5       47.23       45.67      2.32 o 
  -7  -1   5      118.74      111.29      2.64 o 
  -6  -1   5      149.21      159.39      2.50 o 
  -5  -1   5       30.77       43.91      1.78 o 
  -4  -1   5      141.94      156.52      2.09 o 
  -3  -1   5     3061.58     3173.28     32.53 o 
  -2  -1   5       58.40       59.66      1.06 o 
  -1  -1   5       69.54       73.32      1.53 o 
   0  -1   5        2.29        1.37      0.40 o 
   1  -1   5       38.46       46.57      1.02 o 
   2  -1   5       72.10      100.39      3.57 o 
   3  -1   5       18.47       16.44      0.70 o 
   4  -1   5        2.96        5.54      0.56 o 
   5  -1   5       23.10       19.55      0.86 o 
   6  -1   5      422.36      416.56      5.27 o 
   7  -1   5       37.71       29.74      1.16 o 
   8  -1   5       78.39       77.67      2.16 o 
   9  -1   5        1.55        1.09      1.15 o 
  10  -1   5        4.51        3.61      1.49 o 
  11  -1   5        3.28       -0.68      2.40 o 
 -13   0   5        0.29        1.21      1.60 o 
 -12   0   5        2.23        3.98      1.68 o 
 -11   0   5       36.25       36.24      2.24 o 
 -10   0   5      140.23      133.24      3.89 o 
  -9   0   5        2.20        3.74      1.09 o 
  -8   0   5       44.73       40.45      1.93 o 
  -7   0   5        2.19        1.09      0.64 o 
  -6   0   5      889.73      906.80     11.30 o 
  -5   0   5     3389.88     3597.01     39.07 o 
  -4   0   5     4123.47     4451.65     45.29 o 
  -3   0   5      954.59     1024.57     10.21 o 
  -2   0   5     2125.27     2288.82     22.37 o 
  -1   0   5        8.10        6.63      0.42 o 
   0   0   5      259.71      303.75      4.12 o 
   1   0   5        2.26        5.69      0.85 o 
   2   0   5       94.54       95.47      2.55 o 
   3   0   5        6.03        6.62      0.66 o 
   4   0   5      604.62      597.40      6.97 o 
   5   0   5        0.61        1.21      0.64 o 
   6   0   5      841.15      852.19      9.89 o 
   7   0   5      325.02      313.29      4.98 o 
   8   0   5      151.88      149.76      3.12 o 
   9   0   5       25.51       25.83      1.52 o 
  10   0   5        0.83        0.49      1.69 o 
  11   0   5        5.96        0.90      2.40 o 
 -13   1   5        0.29        1.99      1.49 o 
 -12   1   5       12.47       12.24      1.79 o 
 -11   1   5        9.58       11.51      1.59 o 
 -10   1   5       12.05        8.62      1.45 o 
  -9   1   5       97.83       91.11      3.00 o 
  -8   1   5       68.51       61.48      2.35 o 
  -7   1   5      357.22      348.84      7.00 o 
  -6   1   5     1668.65     1728.11     28.46 o 
  -5   1   5     4188.16     4383.05     48.14 o 
  -4   1   5     1089.22     1081.02     10.94 o 
  -3   1   5      491.94      520.52      5.80 o 
  -2   1   5        3.48        4.14      0.46 o 
  -1   1   5      597.28      610.93      8.51 o 
   0   1   5     1339.92     1378.73     20.29 o 
   1   1   5     1401.51     1544.17     17.28 o 
   2   1   5      393.56      441.94      7.28 o 
   3   1   5        6.38       10.28      0.64 o 
   4   1   5      279.49      282.91      3.77 o 
   5   1   5       59.57       49.68      1.35 o 
   6   1   5      382.89      361.62      4.82 o 
   7   1   5       19.87       18.63      1.24 o 
   8   1   5       50.34       47.98      1.85 o 
   9   1   5        0.65        1.82      1.07 o 
  10   1   5        2.92        3.75      2.41 o 
  11   1   5        1.39        1.39      2.40 o 
 -13   2   5        0.51        3.22      1.65 o 
 -12   2   5        0.29        0.39      1.45 o 
 -11   2   5       26.72       27.66      2.15 o 
 -10   2   5       37.53       30.75      2.05 o 
  -9   2   5       22.48       20.45      1.75 o 
  -8   2   5      153.08      142.40      4.47 o 
  -7   2   5       62.55       59.82      1.79 o 
  -6   2   5        3.07        4.89      0.74 o 
  -5   2   5       59.47       70.29      1.83 o 
  -4   2   5      164.72      172.33      2.85 o 
  -3   2   5       94.68      116.11      2.10 o 
  -2   2   5        6.77        5.88      0.79 o 
  -1   2   5     1133.57     1156.90     19.09 o 
   0   2   5     2429.09     2529.67     50.53 o 
   1   2   5        7.86       10.93      0.61 o 
   2   2   5       82.67       95.26      2.00 o 
   3   2   5       36.28       42.13      1.43 o 
   4   2   5       18.60       14.68      0.81 o 
   5   2   5        0.46        1.80      0.74 o 
   6   2   5        0.78        1.35      0.92 o 
   7   2   5        0.78        1.21      0.91 o 
   8   2   5       25.61       23.94      1.55 o 
   9   2   5        3.76        2.61      1.32 o 
  10   2   5        0.20        2.41      2.27 o 
  11   2   5       50.54       53.14      4.54 o 
 -13   3   5        1.09        0.53      1.55 o 
 -12   3   5       37.69       46.82      2.75 o 
 -11   3   5       99.80       90.38      3.92 o 
 -10   3   5        2.38       -0.18      1.27 o 
  -9   3   5       25.52       23.55      1.80 o 
  -8   3   5        0.18        1.01      1.22 o 
  -7   3   5       10.00        7.72      1.18 o 
  -6   3   5        1.54       -0.69      0.89 o 
  -5   3   5      139.25      133.25      4.73 o 
  -4   3   5       66.68       58.00      1.90 o 
  -3   3   5      169.24      168.34      3.71 o 
  -2   3   5      388.53      391.05      7.21 o 
  -1   3   5      832.33      876.21     14.78 o 
   0   3   5       11.09        6.19      0.97 o 
   1   3   5      184.64      197.26      3.86 o 
   2   3   5      627.86      704.40     11.45 o 
   3   3   5      148.66      157.86      2.59 o 
   4   3   5        3.08        4.77      1.08 o 
   5   3   5      648.43      624.98      9.65 o 
   6   3   5      155.21      132.32      2.94 o 
   7   3   5       20.27       19.25      1.43 o 
   8   3   5        9.51        6.21      1.27 o 
   9   3   5        4.85        5.63      1.65 o 
  10   3   5       18.87       19.23      2.15 o 
 -13   4   5       47.28       51.10      3.00 o 
 -12   4   5        4.58        7.31      1.79 o 
 -11   4   5       19.20       17.72      2.03 o 
 -10   4   5       74.62       61.23      3.65 o 
  -9   4   5       19.66       20.01      2.00 o 
  -8   4   5       69.43       68.55      3.18 o 
  -7   4   5        3.57        3.12      1.12 o 
  -6   4   5        2.06        1.57      1.00 o 
  -5   4   5       34.35       37.19      1.35 o 
  -4   4   5       97.65       95.30      2.70 o 
  -3   4   5      400.83      402.54      7.52 o 
  -2   4   5        1.14        2.55      0.87 o 
  -1   4   5        1.84        1.85      0.52 o 
   0   4   5      957.13     1007.08     17.03 o 
   1   4   5       27.24       32.79      1.35 o 
   2   4   5       46.08       53.71      1.72 o 
   3   4   5      324.96      322.44      5.17 o 
   4   4   5      334.37      309.67      8.30 o 
   5   4   5      735.28      640.39     11.44 o 
   6   4   5       52.18       47.82      2.50 o 
   7   4   5        1.97        0.03      1.34 o 
   8   4   5       24.73       25.70      1.96 o 
   9   4   5        4.26        4.02      1.65 o 
  10   4   5        0.65        0.08      2.03 o 
 -13   5   5        7.73        5.57      1.70 o 
 -12   5   5      221.88      226.19      6.14 o 
 -11   5   5        3.14        4.99      1.53 o 
 -10   5   5        0.23        2.83      1.60 o 
  -9   5   5        4.71        5.44      3.21 o 
  -8   5   5       20.89       24.80      1.75 o 
  -7   5   5       26.83       29.42      1.88 o 
  -6   5   5        9.43        6.12      0.87 o 
  -5   5   5      113.17      116.56      3.25 o 
  -4   5   5       52.67       46.45      2.10 o 
  -3   5   5       44.87       42.29      1.85 o 
  -2   5   5      204.37      223.05      4.81 o 
  -1   5   5       43.38       46.21      1.58 o 
   0   5   5       33.01       31.55      1.67 o 
   1   5   5       13.51       18.52      2.20 o 
   2   5   5       33.30       40.49      1.59 o 
   3   5   5      713.04      552.66      9.52 o 
   4   5   5       60.52       49.55      2.39 o 
   5   5   5      128.08      108.21      3.76 o 
   6   5   5        0.29       -1.34      1.34 o 
   7   5   5        0.84       -1.40      1.40 o 
   8   5   5       14.05        9.31      1.93 o 
   9   5   5       49.96       50.59      3.00 o 
 -13   6   5        1.30        3.11      2.22 o 
 -12   6   5       50.66       57.39      3.18 o 
 -11   6   5        0.67        3.73      2.01 o 
 -10   6   5        0.62        0.60      1.98 o 
  -9   6   5       22.52       21.28      2.84 o 
  -8   6   5       25.00       27.95      2.69 o 
  -7   6   5        0.05        0.22      1.15 o 
  -6   6   5       65.07       62.35      3.07 o 
  -5   6   5       87.60       80.83      3.29 o 
  -4   6   5      289.98      289.42      6.15 o 
  -3   6   5       34.97       38.97      1.93 o 
  -2   6   5       71.71       79.55      2.63 o 
  -1   6   5      143.95      138.16      4.47 o 
   0   6   5      148.04      143.77      3.70 o 
   1   6   5      374.41      337.57      5.48 o 
   2   6   5       66.04       62.70      2.55 o 
   3   6   5        8.78        4.06      1.29 o 
   4   6   5        7.83       10.32      2.08 o 
   5   6   5       30.54       30.30      2.12 o 
   6   6   5        9.73        8.13      1.97 o 
   7   6   5        4.51        3.47      1.66 o 
   8   6   5        6.05        3.83      2.08 o 
   9   6   5       38.64       47.75      2.98 o 
 -12   7   5       11.89       15.04      2.51 o 
 -11   7   5       16.24       16.14      3.81 o 
 -10   7   5        3.61        1.68      4.21 o 
  -9   7   5        0.22       -0.28      1.83 o 
  -8   7   5       66.18       70.27      2.93 o 
  -7   7   5        5.22        7.58      1.45 o 
  -6   7   5       28.58       33.19      1.99 o 
  -5   7   5        2.03        2.89      1.39 o 
  -4   7   5       38.14       37.13      2.05 o 
  -3   7   5        1.75        0.89      1.18 o 
  -2   7   5      613.27      587.00     10.92 o 
  -1   7   5      454.54      449.05      8.71 o 
   0   7   5        0.76        0.21      1.35 o 
   1   7   5      317.53      330.49      6.70 o 
   2   7   5        7.06        9.99      1.53 o 
   3   7   5       23.34       21.30      1.90 o 
   4   7   5       20.26       17.30      1.85 o 
   5   7   5        5.34        6.94      1.62 o 
   6   7   5       50.38       44.36      2.69 o 
   7   7   5        7.53        5.72      1.82 o 
   8   7   5       94.46      111.83      4.23 o 
 -12   8   5       23.11       21.82      3.54 o 
 -11   8   5       59.38       59.10      4.96 o 
 -10   8   5       31.13       32.45      3.82 o 
  -9   8   5       77.83       77.40      4.82 o 
  -8   8   5        1.25        2.69      1.45 o 
  -7   8   5       86.77       83.70      3.25 o 
  -6   8   5        0.05       -0.50      1.25 o 
  -5   8   5       91.54       87.88      3.24 o 
  -4   8   5      414.14      371.15      7.76 o 
  -3   8   5       73.44       66.77      2.80 o 
  -2   8   5     1100.33      998.22     17.53 o 
  -1   8   5      115.59      114.90      3.49 o 
   0   8   5       16.39       13.57      1.65 o 
   1   8   5       10.55       10.32      1.65 o 
   2   8   5       23.23       31.14      3.07 o 
   3   8   5       26.11       32.41      2.19 o 
   4   8   5       27.43       30.22      2.29 o 
   5   8   5       21.20       33.23      3.59 o 
   6   8   5      117.58      131.68      4.53 o 
   7   8   5        0.00       -1.67      1.67 o 
 -11   9   5       19.87       19.75      6.02 o 
 -10   9   5       22.17       28.45      3.82 o 
  -9   9   5       52.65       46.99      5.01 o 
  -8   9   5        6.51        8.75      1.73 o 
  -7   9   5       97.62       90.62      3.45 o 
  -6   9   5       15.33       14.99      1.79 o 
  -5   9   5       19.01       18.43      1.82 o 
  -4   9   5      999.05      924.11     16.73 o 
  -3   9   5       65.14       57.24      3.82 o 
  -2   9   5       47.18       51.22      2.54 o 
  -1   9   5       33.60       26.65      2.05 o 
   0   9   5        0.31        0.72      1.34 o 
   1   9   5        4.19        2.98      1.59 o 
   2   9   5       23.96       21.63      2.02 o 
   3   9   5        9.59       10.17      1.85 o 
   4   9   5       65.13       61.78      3.12 o 
   5   9   5        8.53        3.61      1.95 o 
   6   9   5       66.06       72.81      3.62 o 
 -11  10   5       63.98       72.22      5.67 o 
 -10  10   5        1.35        6.21      4.01 o 
  -9  10   5       65.47       69.36      4.96 o 
  -8  10   5       23.89       20.05      2.24 o 
  -7  10   5        3.47        4.99      1.70 o 
  -6  10   5      115.39      122.57      6.05 o 
  -5  10   5       56.38       57.58      4.10 o 
  -4  10   5       17.14       16.70      1.76 o 
  -3  10   5        3.49        1.47      1.41 o 
  -2  10   5        8.88       11.78      1.79 o 
  -1  10   5        8.09        8.04      1.75 o 
   0  10   5       19.69       25.14      2.14 o 
   1  10   5       40.68       40.42      2.50 o 
   2  10   5        1.69       -0.97      1.59 o 
   3  10   5       94.84       96.47      5.61 o 
   4  10   5        4.99        3.84      1.93 o 
   5  10   5        2.14        4.19      3.02 o 
  -8  11   5       12.73       18.05      3.37 o 
  -7  11   5       12.05       17.90      4.41 o 
  -6  11   5        1.70        1.78      1.74 o 
  -5  11   5        1.74        0.23      1.41 o 
  -4  11   5        4.64        3.46      1.50 o 
  -3  11   5       44.77       48.41      2.68 o 
  -2  11   5        2.99        6.52      1.68 o 
  -1  11   5        1.93        1.12      1.55 o 
   0  11   5       18.63       21.19      2.24 o 
   1  11   5        1.31       -1.59      1.59 o 
   2  11   5       17.55       16.14      2.15 o 
   3  11   5       54.18       50.41      3.04 o 
   4  11   5       12.50       10.74      2.52 o 
  -8  12   5        8.93       10.69      3.26 o 
  -7  12   5        1.86        3.23      5.21 o 
  -6  12   5       11.79       12.19      2.97 o 
  -5  12   5        1.79        1.04      1.64 o 
  -4  12   5       12.12       11.62      2.32 o 
  -3  12   5       11.83       10.57      2.03 o 
  -2  12   5       29.65       32.95      2.60 o 
  -1  12   5       28.60       31.90      3.94 o 
   0  12   5        4.49        6.57      1.97 o 
   1  12   5       20.92       24.53      3.61 o 
   2  12   5        9.07        6.98      2.66 o 
  -7  13   5        6.50        7.48      5.81 o 
  -6  13   5        3.33        1.26      6.62 o 
  -5  13   5        6.03        5.39      2.89 o 
  -4  13   5       16.12       18.11      2.60 o 
  -3  13   5        9.23        8.96      2.07 o 
  -2  13   5        0.05       -0.66      1.60 o 
  -1  13   5       83.69       83.87      4.69 o 
   0  13   5       28.71       39.32      2.92 o 
   1 -15   6       23.40       30.74      3.06 o 
   2 -15   6       33.53       34.80      3.81 o 
   3 -15   6        5.83        7.59      6.02 o 
  -2 -14   6        5.05        2.83      1.36 o 
  -1 -14   6        2.42       -0.20      1.24 o 
   0 -14   6        0.52       -0.06      1.22 o 
   1 -14   6        2.10        4.00      1.71 o 
   2 -14   6       40.65       50.88      4.17 o 
   3 -14   6      219.08      249.25      6.26 o 
   4 -14   6       12.63       11.32      2.39 o 
   5 -14   6        3.91        2.93      2.68 o 
   6 -14   6        0.15        2.55      4.81 o 
  -4 -13   6       40.48       47.87      2.03 o 
  -3 -13   6       10.68        7.48      1.40 o 
  -2 -13   6       21.81       22.05      1.65 o 
  -1 -13   6       43.63       41.36      1.99 o 
   0 -13   6        2.98        2.35      1.18 o 
   1 -13   6       46.88       48.04      2.05 o 
   2 -13   6       33.87       32.20      2.28 o 
   3 -13   6        4.56        2.59      1.55 o 
   4 -13   6       18.08       14.08      2.03 o 
   5 -13   6        6.53        9.32      1.99 o 
   6 -13   6       27.26       28.05      2.48 o 
   7 -13   6        0.10       -1.80      5.41 o 
   8 -13   6       20.65       27.91      4.61 o 
  -6 -12   6       31.29       28.27      5.21 o 
  -5 -12   6        2.25        0.80      1.97 o 
  -4 -12   6        2.12        2.91      1.17 o 
  -3 -12   6       77.13       78.29      2.46 o 
  -2 -12   6        0.00        0.34      1.05 o 
  -1 -12   6       46.18       44.93      3.05 o 
   0 -12   6        2.57        2.18      1.12 o 
   1 -12   6       19.44       25.46      2.18 o 
   2 -12   6       50.96       44.28      1.99 o 
   3 -12   6        4.49        4.36      1.49 o 
   4 -12   6       91.61       97.28      3.60 o 
   5 -12   6        0.61       -0.65      1.45 o 
   6 -12   6        0.32        1.25      1.63 o 
   7 -12   6        1.01        0.46      2.85 o 
   8 -12   6       43.51       44.17      2.88 o 
   9 -12   6       11.27       14.71      3.12 o 
  -7 -11   6        3.27        4.93      2.89 o 
  -6 -11   6        2.56        0.80      4.01 o 
  -5 -11   6       27.16       30.93      1.53 o 
  -4 -11   6       18.51       20.87      1.79 o 
  -3 -11   6        0.35        1.95      0.94 o 
  -2 -11   6        1.29       -0.43      0.91 o 
  -1 -11   6       14.95       11.12      1.21 o 
   0 -11   6        5.67        2.99      1.03 o 
   1 -11   6       19.48       17.88      1.32 o 
   2 -11   6        0.84       -0.07      1.06 o 
   3 -11   6       38.36       35.92      2.25 o 
   4 -11   6       34.05       33.24      2.18 o 
   5 -11   6        4.98        4.53      1.97 o 
   6 -11   6      172.51      178.71      4.98 o 
   7 -11   6       32.24       42.11      5.61 o 
   8 -11   6       29.24       33.98      4.81 o 
   9 -11   6       10.94       16.44      3.40 o 
  -8 -10   6        5.88        6.76      5.41 o 
  -7 -10   6       14.80       12.97      3.08 o 
  -6 -10   6       37.16       41.66      3.12 o 
  -5 -10   6       19.64       18.97      2.08 o 
  -4 -10   6       44.21       35.57      1.45 o 
  -3 -10   6        7.73        6.47      1.04 o 
  -2 -10   6       46.41       44.14      1.67 o 
  -1 -10   6        9.50        9.72      1.12 o 
   0 -10   6      245.08      214.04      3.96 o 
   1 -10   6        0.22       -0.64      0.83 o 
   2 -10   6        0.41        1.06      1.18 o 
   3 -10   6        1.32        1.03      1.79 o 
   4 -10   6       31.88       31.57      2.10 o 
   5 -10   6       61.24       66.24      2.80 o 
   6 -10   6       32.78       31.68      4.81 o 
   7 -10   6       19.41       19.84      2.97 o 
   8 -10   6       27.47       30.86      4.81 o 
   9 -10   6        0.08        1.25      2.81 o 
  -9  -9   6       15.24       18.45      4.41 o 
  -8  -9   6       52.94       56.11      4.33 o 
  -7  -9   6        1.04        2.08      2.40 o 
  -6  -9   6        9.10        8.99      3.44 o 
  -5  -9   6        3.11        3.29      1.53 o 
  -4  -9   6        1.97       -0.17      0.87 o 
  -3  -9   6      235.67      218.74      3.93 o 
  -2  -9   6       10.38       11.87      1.06 o 
  -1  -9   6      383.87      349.31      6.03 o 
   0  -9   6        3.90        5.79      1.01 o 
   1  -9   6      165.08      136.81      3.10 o 
   2  -9   6       74.64       57.66      2.39 o 
   3  -9   6      155.61      149.72      6.95 o 
   4  -9   6      167.08      141.49      3.22 o 
   5  -9   6       32.44       32.44      2.39 o 
   6  -9   6        9.34       10.40      2.25 o 
   7  -9   6        7.73        6.58      1.70 o 
   8  -9   6        0.29        0.36      1.78 o 
   9  -9   6       15.60       16.70      2.79 o 
  10  -9   6       26.72       31.78      4.10 o 
  -9  -8   6        0.45       -0.20      5.81 o 
  -8  -8   6        4.23        5.26      4.61 o 
  -7  -8   6       27.47       29.64      3.60 o 
  -6  -8   6        0.17       -0.80      1.50 o 
  -5  -8   6       22.16       16.72      1.83 o 
  -4  -8   6       44.67       42.44      1.17 o 
  -3  -8   6      208.24      198.40      3.27 o 
  -2  -8   6        4.74        3.20      0.70 o 
  -1  -8   6       82.11       86.17      1.92 o 
   0  -8   6      233.37      220.62      3.49 o 
   1  -8   6      453.84      469.75      7.00 o 
   2  -8   6      230.07      206.57      3.82 o 
   3  -8   6      313.31      264.66      4.63 o 
   4  -8   6      140.55      115.40      3.50 o 
   5  -8   6       68.96       66.60      2.75 o 
   6  -8   6        4.43        3.48      1.45 o 
   7  -8   6        6.05        9.45      2.12 o 
   8  -8   6       34.07       37.64      3.17 o 
   9  -8   6       11.28        8.92      2.15 o 
  10  -8   6        7.44        4.35      2.68 o 
  11  -8   6        0.29       -3.01      5.01 o 
 -10  -7   6       28.81       23.03      4.10 o 
  -9  -7   6      120.17      122.82      6.52 o 
  -8  -7   6       83.33       64.97      3.65 o 
  -7  -7   6      136.13      139.61      4.28 o 
  -6  -7   6      138.35      122.88      3.24 o 
  -5  -7   6       98.90       93.54      2.93 o 
  -4  -7   6        0.52        0.74      0.40 o 
  -3  -7   6       23.64       26.26      1.08 o 
  -2  -7   6        0.06        0.41      0.74 o 
  -1  -7   6      328.48      335.51      4.73 o 
   0  -7   6        0.59       -0.39      0.50 o 
   1  -7   6        7.28        3.18      0.74 o 
   2  -7   6       87.12       95.40      2.12 o 
   3  -7   6      336.72      331.03      6.77 o 
   4  -7   6      275.03      252.66      5.56 o 
   5  -7   6        0.31        0.04      1.32 o 
   6  -7   6       41.57       41.23      3.47 o 
   7  -7   6        7.99        6.70      1.62 o 
   8  -7   6        5.04        4.43      1.82 o 
   9  -7   6       15.50       11.94      2.84 o 
  10  -7   6        1.04       -2.21      3.01 o 
  11  -7   6        0.00       -1.17      1.79 o 
 -11  -6   6       50.68       49.83      7.42 o 
 -10  -6   6        3.35        3.81      2.79 o 
  -9  -6   6       83.63       72.60      5.81 o 
  -8  -6   6       16.25       12.88      2.18 o 
  -7  -6   6      175.82      162.34      7.26 o 
  -6  -6   6       31.43       34.05      2.33 o 
  -5  -6   6        0.16       -0.82      0.99 o 
  -4  -6   6       63.06       58.26      1.14 o 
  -3  -6   6        7.92        8.38      0.58 o 
  -2  -6   6      214.18      225.22      3.64 o 
  -1  -6   6      332.94      357.16      5.65 o 
   0  -6   6      240.57      234.18      3.27 o 
   1  -6   6       46.62       37.68      1.24 o 
   2  -6   6       90.86       96.06      2.70 o 
   3  -6   6      365.61      354.13      6.92 o 
   4  -6   6      247.96      233.34      5.21 o 
   5  -6   6       39.50       49.59      2.30 o 
   6  -6   6        7.99        9.90      1.55 o 
   7  -6   6      330.42      317.26      7.06 o 
   8  -6   6        0.00        0.94      1.38 o 
   9  -6   6        6.99        5.21      2.55 o 
  10  -6   6       77.86       76.81      3.83 o 
  11  -6   6        4.14       -1.76      2.33 o 
 -11  -5   6       22.80       24.80      2.95 o 
 -10  -5   6        6.88        6.28      1.27 o 
  -9  -5   6       34.45       33.30      2.38 o 
  -8  -5   6       74.39       69.80      2.22 o 
  -7  -5   6      142.03      132.11      2.30 o 
  -6  -5   6        3.80        4.48      0.67 o 
  -5  -5   6      167.60      159.21      3.06 o 
  -4  -5   6       40.26       45.63      1.01 o 
  -3  -5   6      105.76      123.33      1.87 o 
  -2  -5   6        5.83        5.84      0.62 o 
  -1  -5   6      263.74      275.45      3.89 o 
   0  -5   6       89.56      117.42      2.07 o 
   1  -5   6       66.60       61.65      1.52 o 
   2  -5   6      307.54      300.12      5.27 o 
   3  -5   6      139.33      193.88      6.07 o 
   5  -5   6      141.45      137.55      3.76 o 
   6  -5   6       76.95       74.21      2.90 o 
   7  -5   6       17.16       16.41      1.80 o 
   8  -5   6       93.23       95.83      3.50 o 
   9  -5   6       36.49       33.96      4.60 o 
  10  -5   6       28.75       38.23      2.33 o 
  11  -5   6       22.54       25.89      3.97 o 
 -12  -4   6       15.59       15.55      1.88 o 
 -11  -4   6       69.23       73.44      8.22 o 
 -10  -4   6       35.24       36.95      1.95 o 
  -9  -4   6       20.12       19.06      1.50 o 
  -8  -4   6       17.46       16.59      2.49 o 
  -7  -4   6      140.52      139.99      2.81 o 
  -6  -4   6      385.76      371.72      4.79 o 
  -5  -4   6       64.63       63.81      1.37 o 
  -4  -4   6      629.14      648.96      7.63 o 
  -3  -4   6      536.89      511.77      6.14 o 
  -2  -4   6      833.59      855.28      9.21 o 
  -1  -4   6       15.24       19.12      0.76 o 
   0  -4   6      159.37      178.54      2.95 o 
   1  -4   6        1.66        1.36      0.60 o 
   2  -4   6      167.91      222.16      4.51 o 
   3  -4   6        2.04        6.06      1.04 o 
   4  -4   6       29.32       33.42      2.55 o 
   5  -4   6       43.30       40.80      1.15 o 
   6  -4   6      150.77      135.26      3.81 o 
   7  -4   6       50.44       49.80      2.44 o 
   8  -4   6       48.13       48.66      1.80 o 
   9  -4   6        8.46        9.55      1.46 o 
  10  -4   6      182.56      179.11      4.80 o 
  11  -4   6       20.45       19.39      3.54 o 
 -12  -3   6       79.84       86.79      3.38 o 
 -11  -3   6        2.78        4.06      1.44 o 
 -10  -3   6        2.76        0.82      1.15 o 
  -9  -3   6        6.66        7.54      1.22 o 
  -8  -3   6       24.84       19.25      1.44 o 
  -7  -3   6      250.09      251.58      4.05 o 
  -6  -3   6        4.16        4.53      0.88 o 
  -5  -3   6       11.66       11.00      1.14 o 
  -4  -3   6      120.05      115.87      2.44 o 
  -3  -3   6       66.99       75.02      1.65 o 
  -2  -3   6      348.68      365.03      4.21 o 
  -1  -3   6       25.19       14.22      0.70 o 
   0  -3   6        0.19        0.82      0.47 o 
   1  -3   6      551.76      658.40      9.25 o 
   2  -3   6      336.71      377.97      7.06 o 
   3  -3   6       22.52       24.49      1.50 o 
   4  -3   6       28.09       24.21      1.55 o 
   5  -3   6      121.58      114.08      2.30 o 
   6  -3   6      241.19      230.87      3.49 o 
   7  -3   6       78.38       75.94      1.86 o 
   8  -3   6      260.18      261.07      5.59 o 
   9  -3   6       41.92       36.16      2.10 o 
  10  -3   6        0.75        1.92      1.87 o 
  11  -3   6        9.15        6.76      2.97 o 
 -12  -2   6        4.86        4.52      1.63 o 
 -11  -2   6       13.76       18.60      1.89 o 
 -10  -2   6       18.66       14.46      2.66 o 
  -9  -2   6        4.08        4.18      1.15 o 
  -8  -2   6      209.61      197.23      4.52 o 
  -7  -2   6       88.70       84.01      1.97 o 
  -6  -2   6      338.17      302.39      4.06 o 
  -5  -2   6       16.47       14.20      1.34 o 
  -4  -2   6      189.08      208.29      2.48 o 
  -3  -2   6      320.08      359.41      4.17 o 
  -2  -2   6       41.61       60.08      1.22 o 
  -1  -2   6       65.70       69.86      1.28 o 
   0  -2   6      241.45      290.94      3.67 o 
   1  -2   6       44.31       40.50      0.95 o 
   2  -2   6      934.84     1017.68     17.08 o 
   3  -2   6      218.47      246.64      5.06 o 
   4  -2   6      141.00      138.41      4.17 o 
   5  -2   6       62.37       61.70      1.35 o 
   6  -2   6      247.61      246.87      3.45 o 
   7  -2   6     1333.22     1312.78     14.75 o 
   8  -2   6       26.83       27.91      1.83 o 
   9  -2   6        9.25        5.99      1.36 o 
  10  -2   6        0.64        1.95      2.22 o 
  11  -2   6        4.26        6.21      4.41 o 
 -13  -1   6        1.47        5.33      2.40 o 
 -12  -1   6       24.04       26.60      2.24 o 
 -11  -1   6       13.01       18.10      1.80 o 
 -10  -1   6        2.91        2.13      1.27 o 
  -9  -1   6       18.81       16.43      1.53 o 
  -8  -1   6        1.94        0.62      0.97 o 
  -7  -1   6       75.46       71.33      2.56 o 
  -6  -1   6       18.68       18.48      0.78 o 
  -5  -1   6      262.28      283.66      3.51 o 
  -4  -1   6     1117.25     1202.36     13.33 o 
  -3  -1   6      133.06      177.52      2.34 o 
  -2  -1   6      869.18      909.96      8.71 o 
  -1  -1   6      348.42      364.26      4.18 o 
   0  -1   6      779.10      825.89      9.57 o 
   1  -1   6       58.20       70.33      2.15 o 
   2  -1   6       25.55       31.66      1.50 o 
   3  -1   6      581.91      656.19      8.83 o 
   4  -1   6      186.57      184.14      3.07 o 
   5  -1   6      421.04      378.03      4.80 o 
   6  -1   6        1.42        2.43      0.70 o 
   7  -1   6        0.85        0.03      0.80 o 
   8  -1   6      169.17      161.32      3.17 o 
   9  -1   6       27.16       33.81      2.78 o 
  10  -1   6       26.05       26.25      3.54 o 
  11  -1   6       33.12       42.14      4.25 o 
 -13   0   6       10.51       12.46      1.95 o 
 -12   0   6       24.38       24.71      2.17 o 
 -11   0   6       23.20       27.98      2.10 o 
 -10   0   6        8.06        5.48      1.33 o 
  -9   0   6        3.76        2.48      1.12 o 
  -8   0   6      126.95      120.67      3.35 o 
  -7   0   6       37.93       35.67      1.43 o 
  -6   0   6        2.68        3.03      0.65 o 
  -5   0   6      181.93      163.68      3.41 o 
  -4   0   6      393.69      419.71      5.46 o 
  -3   0   6       27.77       17.17      0.61 o 
  -2   0   6      899.48      936.87      9.47 o 
  -1   0   6       11.93       21.60      0.73 o 
   0   0   6       44.54       37.70      1.42 o 
   1   0   6      345.84      373.17      6.97 o 
   2   0   6       17.45       27.39      1.45 o 
   3   0   6      917.96      897.46     11.85 o 
   4   0   6      527.93      522.87      7.34 o 
   5   0   6      130.83      135.14      2.29 o 
   6   0   6       12.64       10.54      0.87 o 
   7   0   6        1.73        1.71      0.91 o 
   8   0   6       12.51       15.25      1.24 o 
   9   0   6      143.88      139.91     10.83 o 
  10   0   6       12.76       11.25      4.01 o 
  11   0   6        5.77        2.68      6.22 o 
 -13   1   6        4.80        4.95      1.75 o 
 -12   1   6        1.34        1.23      1.61 o 
 -11   1   6        0.00        0.06      1.29 o 
 -10   1   6        3.95        6.48      1.40 o 
  -9   1   6       24.10       24.29      2.03 o 
  -8   1   6       88.77       87.79      3.30 o 
  -7   1   6      687.69      715.79     10.69 o 
  -6   1   6      107.84      120.31      2.95 o 
  -5   1   6      998.17     1042.48     12.69 o 
  -4   1   6      143.02      176.60      2.16 o 
  -3   1   6      255.38      292.97      3.57 o 
  -2   1   6      107.45      119.34      1.95 o 
  -1   1   6       13.99       22.65      1.29 o 
   0   1   6       73.13       73.82      2.19 o 
   1   1   6      431.90      422.42      7.76 o 
   2   1   6      223.30      216.65      4.61 o 
   3   1   6       55.35       61.50      2.19 o 
   4   1   6       26.17       26.36      1.00 o 
   5   1   6       60.86       72.44      1.68 o 
   6   1   6       21.89       21.88      1.27 o 
   7   1   6       27.44       26.35      1.40 o 
   8   1   6       18.91       20.89      1.42 o 
   9   1   6       19.74       23.09      2.03 o 
  10   1   6        8.29        9.56      2.68 o 
  11   1   6       34.03       30.96      3.69 o 
 -13   2   6        7.86       14.46      2.05 o 
 -12   2   6        5.04        4.11      1.60 o 
 -11   2   6        5.89        9.03      1.60 o 
 -10   2   6      148.64      143.63      4.16 o 
  -9   2   6      186.75      187.15      4.66 o 
  -8   2   6        6.66        9.16      1.34 o 
  -7   2   6      632.51      608.50     12.14 o 
  -6   2   6      601.14      619.32     10.55 o 
  -5   2   6       99.01      101.61      2.05 o 
  -4   2   6      994.86     1053.00     12.96 o 
  -3   2   6       19.52       17.42      0.83 o 
  -2   2   6       70.57       76.33      1.66 o 
  -1   2   6       71.50       77.87      2.30 o 
   0   2   6      609.43      629.17     11.02 o 
   1   2   6        0.00        0.13      0.48 o 
   2   2   6      160.79      174.79      3.33 o 
   3   2   6      172.07      160.54      3.17 o 
   4   2   6        2.78        3.62      0.91 o 
   5   2   6       64.47       53.26      1.74 o 
   6   2   6       37.40       40.55      1.64 o 
   7   2   6      114.39      104.18      2.64 o 
   8   2   6        0.72        1.88      1.42 o 
   9   2   6       75.19       79.84      3.34 o 
  10   2   6        1.75       -0.40      2.27 o 
 -13   3   6       16.57       20.30      2.25 o 
 -12   3   6        8.12        8.16      1.75 o 
 -11   3   6       70.04       70.05      3.10 o 
 -10   3   6       12.41       11.03      1.60 o 
  -9   3   6        0.33       -0.22      1.22 o 
  -8   3   6       18.54       19.12      2.43 o 
  -7   3   6      342.83      331.58      9.13 o 
  -6   3   6        3.64        5.55      0.99 o 
  -5   3   6       12.57       10.07      0.95 o 
  -4   3   6      658.94      671.13     13.50 o 
  -3   3   6       20.99       19.91      1.33 o 
  -2   3   6        6.43        7.15      1.01 o 
  -1   3   6      505.13      518.51      9.36 o 
   0   3   6        3.55        2.95      0.97 o 
   1   3   6      146.27      172.15      3.37 o 
   2   3   6      150.48      164.90      4.88 o 
   3   3   6      567.02      556.78     10.17 o 
   4   3   6      134.40      122.68      2.93 o 
   5   3   6      540.86      474.34      8.93 o 
   6   3   6       18.63       14.73      1.91 o 
   7   3   6        0.55       -1.17      1.17 o 
   8   3   6       20.96       23.46      3.18 o 
   9   3   6        2.37        3.23      1.65 o 
  10   3   6       20.85       16.97      7.22 o 
 -13   4   6        4.08        6.67      1.79 o 
 -12   4   6       10.66       14.09      1.95 o 
 -11   4   6        5.73       10.39      1.70 o 
 -10   4   6        0.02       -1.01      1.01 o 
  -9   4   6       25.50       16.05      1.92 o 
  -8   4   6       24.54       29.14      5.41 o 
  -7   4   6       71.89       69.06      3.76 o 
  -6   4   6        1.81        0.98      0.77 o 
  -5   4   6      247.57      233.65      5.11 o 
  -4   4   6        2.87        0.43      0.97 o 
  -3   4   6       16.50       14.07      1.26 o 
  -2   4   6      214.02      198.85      3.68 o 
  -1   4   6       33.18       36.95      1.91 o 
   0   4   6      699.88      698.14     12.37 o 
   1   4   6      264.74      277.81      5.75 o 
   2   4   6        1.44        1.45      1.08 o 
   3   4   6      294.72      290.13      4.87 o 
   4   4   6      588.35      530.01      9.73 o 
   5   4   6       36.29       37.60      2.21 o 
   6   4   6        8.68        7.32      1.60 o 
   7   4   6        3.42        3.85      1.63 o 
   8   4   6       86.96       98.40      3.75 o 
   9   4   6        4.51        4.76      1.79 o 
 -13   5   6       19.02       24.35      2.41 o 
 -12   5   6       12.13       15.52      2.49 o 
 -11   5   6       44.70       45.44      2.74 o 
 -10   5   6        0.98        4.01      1.70 o 
  -9   5   6       33.63       32.50      3.12 o 
  -8   5   6        3.12        0.27      1.18 o 
  -7   5   6       60.71       47.73      2.35 o 
  -6   5   6      155.42      137.05      3.75 o 
  -5   5   6      362.71      349.32      7.06 o 
  -4   5   6       24.63       31.41      1.85 o 
  -3   5   6       94.40       89.67      3.01 o 
  -2   5   6       15.07       17.01      1.42 o 
  -1   5   6       14.55       13.18      1.05 o 
   0   5   6      114.12      110.73      3.20 o 
   1   5   6       25.09       25.94      1.71 o 
   2   5   6      182.86      193.47      3.67 o 
   3   5   6      226.06      192.55      4.70 o 
   4   5   6        7.86        1.40      1.40 o 
   5   5   6        4.15        3.53      1.45 o 
   6   5   6        0.67       -0.47      1.34 o 
   7   5   6        0.22       -1.49      1.49 o 
   8   5   6        0.90       -0.73      1.70 o 
   9   5   6        7.25        5.78      1.99 o 
 -12   6   6        0.14       -0.13      1.45 o 
 -11   6   6       14.41       15.48      2.39 o 
 -10   6   6        0.25       -0.40      1.92 o 
  -9   6   6        0.16        3.18      2.11 o 
  -8   6   6        3.93        8.26      1.62 o 
  -7   6   6       20.42       17.59      1.75 o 
  -6   6   6       48.29       47.46      2.30 o 
  -5   6   6       75.58       79.63      2.90 o 
  -4   6   6       16.84       19.12      1.70 o 
  -3   6   6      261.50      266.11      5.80 o 
  -2   6   6      185.86      182.05      4.45 o 
  -1   6   6      184.65      177.39      4.45 o 
   0   6   6      824.55      758.97     13.58 o 
   1   6   6      118.27      110.35      3.29 o 
   2   6   6      251.35      207.54      5.09 o 
   3   6   6       23.59       20.37      1.93 o 
   4   6   6      119.22      100.55      3.70 o 
   5   6   6       38.23       42.42      2.54 o 
   6   6   6       32.79       33.36      2.45 o 
   7   6   6        0.11       -1.49      1.49 o 
   8   6   6       11.92       11.55      3.18 o 
 -12   7   6       60.65       69.07      4.80 o 
 -11   7   6        1.04        2.41      2.40 o 
 -10   7   6        1.64        2.61      2.27 o 
  -9   7   6       40.02       35.64      3.54 o 
  -8   7   6      129.25      122.76      5.09 o 
  -7   7   6        4.36        5.11      1.49 o 
  -6   7   6        0.73        3.24      1.25 o 
  -5   7   6        3.81        3.85      1.27 o 
  -4   7   6        5.80        7.00      1.42 o 
  -3   7   6      147.24      135.86      3.79 o 
  -2   7   6      254.33      214.52      5.16 o 
  -1   7   6        6.34        6.85      1.38 o 
   0   7   6        2.02        1.04      1.22 o 
   1   7   6      107.73      101.61      3.40 o 
   2   7   6        9.45        5.14      1.77 o 
   3   7   6       69.28       64.31      3.69 o 
   4   7   6       94.18       91.37      3.50 o 
   5   7   6       81.20       90.90      3.68 o 
   6   7   6        0.24        0.11      1.67 o 
   7   7   6      254.60      288.01      7.14 o 
 -12   8   6       18.24       17.39      2.49 o 
 -11   8   6        3.04        2.95      4.81 o 
 -10   8   6        4.60        4.01      2.55 o 
  -9   8   6        0.04        3.01      2.27 o 
  -8   8   6       64.79       68.81      3.71 o 
  -7   8   6        2.26        1.52      1.59 o 
  -6   8   6       19.49       17.36      1.85 o 
  -5   8   6       35.87       36.64      2.25 o 
  -4   8   6      196.66      187.29      4.85 o 
  -3   8   6      240.13      225.35      5.50 o 
  -2   8   6      197.71      188.47      4.85 o 
  -1   8   6        0.11        0.00      1.92 o 
   0   8   6        0.04        2.51      1.45 o 
   1   8   6       32.29       30.10      2.19 o 
   2   8   6       41.95       41.17      2.39 o 
   3   8   6        3.66        3.51      1.60 o 
   4   8   6       70.56       72.92      3.35 o 
   5   8   6       19.54       20.77      2.35 o 
   6   8   6        1.66        1.14      2.04 o 
   7   8   6        5.17        3.99      2.05 o 
 -11   9   6        0.21        7.50      2.97 o 
 -10   9   6        0.36        0.36      7.62 o 
  -9   9   6        1.92        5.66      2.40 o 
  -8   9   6       57.79       56.28      3.08 o 
  -7   9   6        1.56        2.10      1.53 o 
  -6   9   6        7.76        9.23      1.65 o 
  -5   9   6      133.40      133.28      4.19 o 
  -4   9   6        6.46        6.15      1.56 o 
  -3   9   6      384.34      366.56     11.33 o 
  -2   9   6        9.50        5.61      2.27 o 
  -1   9   6       45.98       46.25      3.07 o 
   0   9   6        1.82        1.66      1.49 o 
   1   9   6       49.88       43.33      2.60 o 
   2   9   6       41.42       41.64      2.54 o 
   3   9   6       10.61       13.58      1.99 o 
   4   9   6        3.90        3.28      1.88 o 
   5   9   6        0.97       -1.82      1.82 o 
   6   9   6        0.12        0.78      1.89 o 
 -10  10   6       36.46       40.31      4.25 o 
  -9  10   6        0.00        3.37      2.81 o 
  -8  10   6        4.13        5.65      1.86 o 
  -7  10   6      386.75      388.89     12.44 o 
  -6  10   6      113.90      105.35      5.48 o 
  -5  10   6      101.10      100.45      5.37 o 
  -4  10   6       21.14       19.65      3.08 o 
  -3  10   6        0.60        0.54      1.48 o 
  -2  10   6       23.23       21.49      2.03 o 
  -1  10   6       13.16       14.43      1.90 o 
   0  10   6       83.15       78.54      3.35 o 
   1  10   6       89.94      111.73      4.39 o 
   2  10   6        0.05        0.40      1.70 o 
   3  10   6        3.77        3.84      1.93 o 
   4  10   6       41.58       41.02      3.57 o 
  -8  11   6       16.58       21.47      3.47 o 
  -7  11   6       28.26       34.72      3.94 o 
  -6  11   6        5.54        6.00      2.15 o 
  -5  11   6        1.45        0.45      1.56 o 
  -4  11   6        1.73        1.96      1.53 o 
  -3  11   6       19.21       20.12      2.32 o 
  -2  11   6        0.00       -0.51      1.59 o 
  -1  11   6        0.02        2.73      1.73 o 
   0  11   6        9.48        8.16      2.02 o 
   1  11   6        0.83       -0.40      1.75 o 
   2  11   6       17.27       19.77      2.40 o 
   3  11   6        0.07        1.38      1.77 o 
  -8  12   6       12.66       17.24      5.61 o 
  -7  12   6        0.15        2.45      4.61 o 
  -6  12   6        9.50       14.22      3.37 o 
  -5  12   6        0.75        0.46      1.64 o 
  -4  12   6        0.33        1.48      1.68 o 
  -3  12   6       15.54       12.45      3.30 o 
  -2  12   6      117.87      124.32      4.92 o 
  -1  12   6        7.67        8.44      2.10 o 
   0  12   6        2.23        1.54      1.91 o 
   1  12   6       72.56       78.23      3.69 o 
  -5  13   6       51.83       53.42      3.65 o 
  -4  13   6       74.93       85.38      4.75 o 
  -3  13   6        0.36        0.55      1.83 o 
  -2  13   6        3.11        3.66      2.44 o 
   1 -15   7        5.08       14.84      4.01 o 
   2 -15   7       28.83       29.08      2.91 o 
  -2 -14   7        2.81        4.34      1.65 o 
  -1 -14   7        0.57       -1.23      1.23 o 
   0 -14   7       29.71       30.70      2.10 o 
   1 -14   7        3.09        3.75      2.64 o 
   2 -14   7       16.80       16.74      2.10 o 
   3 -14   7       48.64       53.59      3.05 o 
   4 -14   7        3.62        1.40      1.85 o 
   5 -14   7        0.20       -0.65      2.99 o 
   6 -14   7       47.22       54.54      6.82 o 
  -4 -13   7       19.57       22.33      3.92 o 
  -3 -13   7        6.76        7.52      1.58 o 
  -2 -13   7        1.85        2.57      1.71 o 
  -1 -13   7       28.19       28.09      1.73 o 
   0 -13   7        4.30        4.86      1.31 o 
   1 -13   7       63.61       66.86      3.04 o 
   2 -13   7        9.25        7.84      1.79 o 
   3 -13   7       18.56       15.65      2.60 o 
   4 -13   7       25.33       26.61      2.72 o 
   5 -13   7       22.49       22.07      2.30 o 
   6 -13   7        1.05        0.43      2.45 o 
   7 -13   7        0.47        0.74      1.74 o 
  -6 -12   7       14.41        6.42      4.01 o 
  -5 -12   7        0.54       -0.14      1.79 o 
  -4 -12   7        0.31        0.04      1.31 o 
  -3 -12   7       10.65       12.59      1.39 o 
  -2 -12   7        0.12       -1.01      1.01 o 
  -1 -12   7      118.27      116.33      2.94 o 
   0 -12   7       11.96       14.91      1.59 o 
   1 -12   7        1.84       -0.80      1.33 o 
   2 -12   7        2.17        1.38      1.49 o 
   3 -12   7       27.29       30.41      2.84 o 
   4 -12   7        3.73        2.29      1.74 o 
   5 -12   7        2.62        0.80      1.60 o 
   6 -12   7       13.19       10.81      2.29 o 
   7 -12   7        0.21        2.05      1.83 o 
   8 -12   7       61.21       70.89      3.52 o 
  -7 -11   7        5.92        4.01      4.01 o 
  -6 -11   7       10.51        7.91      2.25 o 
  -5 -11   7       67.27       66.80      3.29 o 
  -4 -11   7       25.03       25.74      1.80 o 
  -3 -11   7        8.35        6.08      1.20 o 
  -2 -11   7       15.48       15.30      1.36 o 
  -1 -11   7       10.44       12.23      1.23 o 
   0 -11   7       17.43       18.10      1.55 o 
   1 -11   7       94.27      106.63      3.53 o 
   2 -11   7        2.34        2.41      1.34 o 
   3 -11   7        5.51        6.65      1.60 o 
   4 -11   7       41.02       31.22      2.25 o 
   5 -11   7       18.65       21.90      2.46 o 
   6 -11   7      447.14      471.20      9.60 o 
   7 -11   7        3.96        2.03      3.41 o 
   8 -11   7        1.60        1.31      2.68 o 
   9 -11   7       23.93       28.37      4.41 o 
  -8 -10   7        4.41        5.61      4.01 o 
  -7 -10   7        5.40       10.03      4.01 o 
  -6 -10   7        0.09        0.95      1.63 o 
  -5 -10   7        1.27       -1.36      1.36 o 
  -4 -10   7        7.30        8.13      1.06 o 
  -3 -10   7        0.82        0.10      0.88 o 
  -2 -10   7       10.36        6.81      1.22 o 
  -1 -10   7       25.88       21.39      1.38 o 
   0 -10   7       51.34       48.80      2.25 o 
   1 -10   7        4.49        3.53      1.29 o 
   2 -10   7        7.75        5.49      1.33 o 
   3 -10   7      533.64      526.92     10.07 o 
   4 -10   7       18.05       15.09      1.75 o 
   5 -10   7       33.16       26.97      2.72 o 
   6 -10   7       15.88       15.67      5.41 o 
   7 -10   7        0.63       -0.88      2.11 o 
   8 -10   7        1.65        1.80      3.41 o 
   9 -10   7       24.51       35.41      5.01 o 
  -7  -9   7       93.68       86.89      5.08 o 
  -6  -9   7        1.24        3.60      3.59 o 
  -5  -9   7       97.38       97.74      3.58 o 
  -4  -9   7       12.23       12.98      1.01 o 
  -3  -9   7      435.78      404.22      7.02 o 
  -2  -9   7       61.26       62.94      1.93 o 
  -1  -9   7       88.66       68.83      2.25 o 
   0  -9   7      403.21      375.00      7.41 o 
   1  -9   7      397.45      383.87      7.51 o 
   2  -9   7      262.41      249.76      5.56 o 
   3  -9   7       78.91       65.41      2.69 o 
   4  -9   7        9.57       11.55      1.55 o 
   5  -9   7        4.46        4.81      3.61 o 
   6  -9   7       12.90       12.46      2.75 o 
   7  -9   7        0.02       -2.62      3.21 o 
   8  -9   7       20.28       21.27      3.25 o 
   9  -9   7       30.23       35.69      5.21 o 
  -9  -8   7      110.19      124.72     10.03 o 
  -8  -8   7        5.35        5.21      4.41 o 
  -7  -8   7        8.47        9.49      2.11 o 
  -6  -8   7       12.63       11.28      5.28 o 
  -5  -8   7        9.55        9.26      2.16 o 
  -4  -8   7       45.67       41.83      1.28 o 
  -3  -8   7       11.66       14.11      0.84 o 
  -2  -8   7      110.53       97.16      2.26 o 
  -1  -8   7       32.78       41.48      1.75 o 
   0  -8   7      712.56      649.83     11.48 o 
   1  -8   7      195.36      187.80      4.40 o 
   2  -8   7      311.72      287.47      5.34 o 
   3  -8   7        1.57        0.97      0.90 o 
   4  -8   7       40.86       37.83      2.15 o 
   5  -8   7      143.14      130.56      3.86 o 
   6  -8   7       79.60       78.31      3.05 o 
   7  -8   7       61.30       59.02      2.90 o 
   8  -8   7       48.09       42.72      3.16 o 
   9  -8   7       35.83       32.03      3.97 o 
  10  -8   7       20.19       15.35      5.61 o 
  11  -8   7        9.23       -4.41      4.41 o 
 -10  -7   7       13.99       19.90      3.97 o 
  -9  -7   7        3.97        3.38      2.97 o 
  -8  -7   7       18.60       15.84      3.12 o 
  -7  -7   7        2.65        3.32      1.92 o 
  -6  -7   7       21.39       22.27      1.80 o 
  -5  -7   7        3.21        2.92      1.45 o 
  -4  -7   7        5.21        5.78      0.59 o 
  -3  -7   7       60.77       64.77      1.95 o 
  -2  -7   7      311.22      296.83      4.69 o 
  -1  -7   7      325.10      315.66      5.51 o 
   0  -7   7      396.38      397.77      5.24 o 
   1  -7   7       35.09       33.66      1.33 o 
   2  -7   7       10.20        3.99      1.01 o 
   3  -7   7      294.92      266.12      6.60 o 
   4  -7   7       44.30       40.40      2.15 o 
   5  -7   7      249.12      218.30      5.31 o 
   6  -7   7       89.05       67.45      3.53 o 
   7  -7   7       31.93       33.67      2.25 o 
   8  -7   7      165.69      170.01      6.89 o 
   9  -7   7       15.64       18.34      4.01 o 
  10  -7   7        0.13        0.04      2.51 o 
  11  -7   7        6.17        0.72      4.81 o 
 -11  -6   7        5.47        4.81      3.12 o 
 -10  -6   7      180.70      172.80     14.24 o 
  -9  -6   7       14.92       16.00      3.61 o 
  -8  -6   7        1.74        2.41      2.41 o 
  -7  -6   7        1.10        1.88      1.69 o 
  -6  -6   7        0.81        2.42      1.56 o 
  -5  -6   7      234.86      230.17      3.55 o 
  -4  -6   7       28.13       36.18      1.35 o 
  -3  -6   7        0.08        0.44      0.72 o 
  -2  -6   7       62.21       65.26      1.61 o 
  -1  -6   7        0.22       -0.54      0.64 o 
   0  -6   7        2.30        1.67      0.63 o 
   1  -6   7       84.42       79.43      1.71 o 
   2  -6   7      120.65      137.05      4.63 o 
   3  -6   7        0.51        0.19      1.01 o 
   4  -6   7      251.80      226.65      6.66 o 
   5  -6   7      726.02      602.68     11.32 o 
   6  -6   7        9.45        7.14      1.49 o 
   7  -6   7      141.50      153.97      4.51 o 
   8  -6   7       14.16       12.44      2.09 o 
   9  -6   7       42.76       42.60      4.25 o 
  10  -6   7       14.27       12.62      3.25 o 
  11  -6   7       10.61        9.82      5.21 o 
 -11  -5   7       23.18       18.70      2.23 o 
 -10  -5   7       31.53       37.35      2.71 o 
  -9  -5   7       14.48       16.44      3.24 o 
  -8  -5   7       16.73       16.01      1.13 o 
  -7  -5   7      158.43      149.26      2.75 o 
  -6  -5   7        3.98        5.43      0.64 o 
  -5  -5   7        0.03        1.68      0.58 o 
  -4  -5   7      115.73      115.42      1.99 o 
  -3  -5   7       27.79       31.20      1.02 o 
  -2  -5   7        0.10        0.59      0.66 o 
  -1  -5   7      248.85      255.34      3.72 o 
   0  -5   7       44.47       42.02      1.33 o 
   1  -5   7      188.32      194.67      4.09 o 
   2  -5   7       84.31      102.44      2.81 o 
   3  -5   7       15.16       22.73      1.59 o 
   4  -5   7      135.53      142.45      3.05 o 
   5  -5   7      385.14      385.82      7.99 o 
   6  -5   7      310.84      282.23      6.30 o 
   7  -5   7       58.10       52.02      2.55 o 
   8  -5   7        2.66        2.89      1.55 o 
   9  -5   7       15.16       13.34      1.56 o 
  10  -5   7       46.35       35.05      4.10 o 
  11  -5   7       20.25       21.99      3.82 o 
 -12  -4   7        3.05        8.15      3.34 o 
 -11  -4   7        3.16        4.62      1.91 o 
 -10  -4   7        3.83        4.61      1.24 o 
  -9  -4   7       34.27       35.49      1.81 o 
  -8  -4   7        6.79        8.51      1.03 o 
  -7  -4   7        5.35        7.29      0.72 o 
  -6  -4   7        5.56        5.26      0.65 o 
  -5  -4   7       28.68       28.49      0.96 o 
  -4  -4   7      112.21      112.32      1.92 o 
  -3  -4   7      417.55      425.57      5.33 o 
  -2  -4   7       69.99       63.50      1.22 o 
  -1  -4   7      392.25      371.28      5.98 o 
   0  -4   7      222.38      269.27      3.66 o 
   1  -4   7      551.02      627.17      8.95 o 
   2  -4   7      150.80      116.99      3.05 o 
   3  -4   7      181.49      199.25      4.51 o 
   4  -4   7       23.05       28.21      1.80 o 
   5  -4   7      104.91       92.07      2.02 o 
   6  -4   7        0.20       -0.84      0.84 o 
   7  -4   7       90.03       85.60      3.95 o 
   8  -4   7        0.17        0.42      1.00 o 
   9  -4   7       82.57       78.30      4.99 o 
  10  -4   7       10.94        9.42      3.12 o 
  11  -4   7       13.89       10.46      4.21 o 
 -12  -3   7       16.46       20.13      2.86 o 
 -11  -3   7        9.25       10.98      1.56 o 
 -10  -3   7        4.39        5.67      1.25 o 
  -9  -3   7       22.33       26.16      1.69 o 
  -8  -3   7        9.98       10.34      1.20 o 
  -7  -3   7      230.32      212.06      3.36 o 
  -6  -3   7       37.61       34.30      1.15 o 
  -5  -3   7      103.46       92.48      1.73 o 
  -4  -3   7       20.56       16.29      0.81 o 
  -3  -3   7        3.69        4.09      0.76 o 
  -2  -3   7      183.98      227.15      2.91 o 
  -1  -3   7      557.59      639.72      7.55 o 
   0  -3   7        0.15        0.77      0.55 o 
   1  -3   7       19.70       22.99      1.00 o 
   2  -3   7      696.10      673.74     11.82 o 
   3  -3   7        1.20        2.08      0.94 o 
   4  -3   7        1.23        0.07      1.12 o 
   5  -3   7       47.82       48.19      1.53 o 
   6  -3   7        5.38        6.09      0.70 o 
   7  -3   7       57.93       58.39      1.86 o 
   8  -3   7      192.12      192.75      4.56 o 
   9  -3   7       16.27       13.61      6.02 o 
  10  -3   7       12.03       10.90      3.25 o 
  11  -3   7        1.65        0.80      2.68 o 
 -12  -2   7        0.25        0.92      1.42 o 
 -11  -2   7        3.91        2.54      1.39 o 
 -10  -2   7       61.05       56.84      2.52 o 
  -9  -2   7        0.03       -0.65      1.62 o 
  -8  -2   7        4.35        5.66      1.15 o 
  -7  -2   7        8.26        9.05      1.14 o 
  -6  -2   7      100.84      102.90      1.93 o 
  -5  -2   7      116.57      116.95      2.20 o 
  -4  -2   7       16.24       14.25      0.64 o 
  -3  -2   7       21.23       17.73      0.75 o 
  -2  -2   7      686.63      723.13      7.95 o 
  -1  -2   7       19.57       17.80      0.62 o 
   0  -2   7      175.11      191.29      2.65 o 
   1  -2   7      763.86      829.12     10.90 o 
   2  -2   7      180.02      192.94      4.31 o 
   3  -2   7       64.20       71.38      2.55 o 
   4  -2   7      148.51      138.59      2.56 o 
   5  -2   7      360.39      357.55      4.57 o 
   6  -2   7      176.71      160.45      2.59 o 
   7  -2   7       65.76       60.75      1.62 o 
   8  -2   7        3.33        1.13      1.42 o 
   9  -2   7        3.62        2.22      2.40 o 
  10  -2   7        5.61        7.84      2.79 o 
  11  -2   7        0.00       -2.81      3.61 o 
 -12  -1   7       17.08       15.67      2.01 o 
 -11  -1   7      155.87      153.28      4.41 o 
 -10  -1   7        5.77        7.46      1.68 o 
  -9  -1   7       31.31       28.14      1.79 o 
  -8  -1   7        0.70        2.02      1.09 o 
  -7  -1   7      247.09      232.35      4.95 o 
  -6  -1   7      101.18      101.33      1.93 o 
  -5  -1   7       49.63       58.47      2.01 o 
  -4  -1   7      198.22      209.64      3.31 o 
  -3  -1   7        2.53        4.62      0.56 o 
  -2  -1   7        5.58        6.65      0.53 o 
  -1  -1   7      131.39      127.34      2.29 o 
   0  -1   7       20.13       21.70      1.33 o 
   1  -1   7       85.07      102.84      5.27 o 
   2  -1   7      244.74      262.28      5.36 o 
   3  -1   7      476.50      454.67      6.36 o 
   4  -1   7      291.24      322.67      4.88 o 
   5  -1   7        0.72        2.16      0.62 o 
   6  -1   7      279.17      261.14      3.72 o 
   7  -1   7       10.72        7.78      0.99 o 
   8  -1   7       18.07       15.90      2.84 o 
   9  -1   7        0.03       -2.11      2.11 o 
  10  -1   7       41.65       36.31      4.10 o 
  11  -1   7       13.26       13.19      3.25 o 
 -13   0   7       29.82       27.22      2.44 o 
 -12   0   7       22.31       20.20      2.10 o 
 -11   0   7        8.09        6.83      1.57 o 
 -10   0   7        4.80        2.81      1.25 o 
  -9   0   7       31.36       31.04      1.93 o 
  -8   0   7      163.52      167.00      4.20 o 
  -7   0   7     1289.88     1260.10     20.41 o 
  -6   0   7     1530.53     1566.89     16.68 o 
  -5   0   7      853.61      874.25     11.35 o 
  -4   0   7       45.93       59.68      1.27 o 
  -3   0   7        0.37        1.32      0.46 o 
  -2   0   7      118.96      104.34      1.55 o 
  -1   0   7      877.99      950.24     11.02 o 
   0   0   7      401.96      430.38      7.92 o 
   1   0   7     1026.65     1026.86     17.33 o 
   2   0   7     1429.09     1337.62     22.35 o 
   3   0   7        8.16        6.46      1.20 o 
   4   0   7      419.20      396.88      5.84 o 
   5   0   7      511.94      468.36      5.83 o 
   6   0   7      309.38      304.09      4.26 o 
   7   0   7      146.75      144.76      3.32 o 
   8   0   7        2.59        1.87      1.38 o 
   9   0   7        3.44        4.58      2.40 o 
  10   0   7       19.60       13.87      3.12 o 
 -13   1   7        0.42        1.72      1.93 o 
 -12   1   7       12.32       13.75      2.20 o 
 -11   1   7        4.34        4.17      1.45 o 
 -10   1   7       35.09       28.30      2.01 o 
  -9   1   7      185.93      161.70      4.26 o 
  -8   1   7      278.04      266.31      5.71 o 
  -7   1   7      667.29      633.72     11.11 o 
  -6   1   7        6.45       11.77      0.90 o 
  -5   1   7       55.65       54.80      1.20 o 
  -4   1   7       17.88       20.48      0.90 o 
  -3   1   7       70.50       68.25      1.34 o 
  -2   1   7     1448.25     1526.01     18.18 o 
  -1   1   7       32.93       29.66      1.29 o 
   0   1   7        7.15       14.78      0.69 o 
   1   1   7       47.18       44.92      1.90 o 
   2   1   7        0.29        0.82      1.01 o 
   3   1   7       47.49       65.27      2.50 o 
   4   1   7       20.07       14.77      1.53 o 
   5   1   7      151.28      158.54      2.61 o 
   6   1   7        6.26        7.14      1.00 o 
   7   1   7        0.33        2.28      1.38 o 
   8   1   7        0.03        0.40      1.34 o 
   9   1   7        0.42        1.39      2.40 o 
  10   1   7        3.15        2.09      2.81 o 
 -13   2   7        8.86       10.49      1.93 o 
 -12   2   7        1.84        1.41      1.56 o 
 -11   2   7        1.05        2.05      1.34 o 
 -10   2   7       67.18       65.16      2.85 o 
  -9   2   7       39.76       37.73      2.21 o 
  -8   2   7      241.54      253.39      5.61 o 
  -7   2   7      138.82      141.90      3.50 o 
  -6   2   7      261.20      242.19      4.11 o 
  -5   2   7       60.60       62.42      1.67 o 
  -4   2   7      400.31      395.65      5.73 o 
  -3   2   7       86.97       95.92      1.96 o 
  -2   2   7       50.81       61.57      1.51 o 
  -1   2   7      515.58      502.92      9.17 o 
   0   2   7      119.76      117.34      3.15 o 
   1   2   7        5.67        6.59      1.06 o 
   2   2   7        1.19        1.64      0.66 o 
   3   2   7       50.01       49.06      2.24 o 
   4   2   7       26.05       28.30      1.48 o 
   5   2   7       72.52       66.72      2.58 o 
   6   2   7       24.20       18.18      1.51 o 
   7   2   7       58.61       49.96      2.60 o 
   8   2   7       79.01       76.96      3.20 o 
   9   2   7        0.18        0.34      1.59 o 
  10   2   7        0.08        0.80      2.55 o 
 -13   3   7       15.20       13.65      2.07 o 
 -12   3   7       11.98       14.46      1.99 o 
 -11   3   7        0.21        0.70      1.40 o 
 -10   3   7      180.05      179.58      4.86 o 
  -9   3   7        3.90        4.24      1.29 o 
  -8   3   7        8.27        5.63      1.25 o 
  -7   3   7        0.06       -0.87      0.90 o 
  -6   3   7        0.01       -1.10      1.10 o 
  -5   3   7       59.50       56.06      2.19 o 
  -4   3   7      140.19      136.85      3.50 o 
  -3   3   7       80.48       84.70      1.71 o 
  -2   3   7        2.50        0.11      0.97 o 
  -1   3   7      912.51      899.86     15.53 o 
   0   3   7      337.40      357.28      7.06 o 
   1   3   7       83.64       94.21      2.34 o 
   2   3   7        0.78        0.69      0.83 o 
   3   3   7     1149.24     1129.41     23.67 o 
   4   3   7        6.83        6.20      1.52 o 
   5   3   7        7.16        2.02      1.34 o 
   6   3   7       13.68       13.82      1.75 o 
   7   3   7        1.88       -1.00      1.40 o 
   8   3   7       33.83       36.58      2.55 o 
   9   3   7       60.32       59.00      3.09 o 
 -13   4   7       14.77       13.91      2.39 o 
 -12   4   7       11.12       13.47      2.05 o 
 -11   4   7        5.73        4.34      1.59 o 
 -10   4   7        0.92        1.85      1.38 o 
  -9   4   7        0.90        0.82      1.35 o 
  -8   4   7        3.69        3.58      1.83 o 
  -7   4   7        9.89        7.92      1.33 o 
  -6   4   7       10.16       10.73      1.42 o 
  -5   4   7        6.57        5.11      1.74 o 
  -4   4   7        8.99        7.27      1.18 o 
  -3   4   7      159.17      140.29      4.80 o 
  -2   4   7      424.83      431.42      8.27 o 
  -1   4   7      213.30      206.71      5.38 o 
   0   4   7       16.64       24.49      1.71 o 
   1   4   7       74.57       83.59      2.89 o 
   2   4   7        4.42        0.43      1.22 o 
   3   4   7      547.18      497.69      7.53 o 
   4   4   7       81.25       72.80      3.47 o 
   5   4   7       23.06       22.08      1.95 o 
   6   4   7       22.79       25.79      2.15 o 
   7   4   7        7.51        4.36      1.70 o 
   8   4   7       30.65       31.49      2.66 o 
   9   4   7       13.07       10.22      2.05 o 
 -12   5   7        0.04        1.68      1.53 o 
 -11   5   7        5.53        7.20      1.67 o 
 -10   5   7        0.00        1.29      1.59 o 
  -9   5   7       36.36       30.66      3.25 o 
  -8   5   7        2.73        4.61      1.98 o 
  -7   5   7       72.58       70.25      2.80 o 
  -6   5   7       37.23       38.19      2.10 o 
  -5   5   7      214.18      196.24      4.76 o 
  -4   5   7        1.58        1.01      1.22 o 
  -3   5   7        6.26        4.79      1.26 o 
  -2   5   7       15.38       15.50      0.75 o 
  -1   5   7       13.87       13.34      2.00 o 
   0   5   7       15.31       23.67      1.88 o 
   1   5   7      795.15      673.07     13.37 o 
   2   5   7        7.53        5.02      1.38 o 
   3   5   7        8.31        9.54      1.49 o 
   4   5   7        4.01        3.04      1.45 o 
   5   5   7        1.10        2.08      1.45 o 
   6   5   7        1.17       -0.04      1.59 o 
   7   5   7        3.63        5.38      1.79 o 
   8   5   7        4.82        4.63      1.86 o 
 -12   6   7        3.91        2.20      1.79 o 
 -11   6   7        0.62        2.62      1.76 o 
 -10   6   7      167.11      170.89      7.37 o 
  -9   6   7        0.33       -0.77      1.83 o 
  -8   6   7        0.00        0.60      1.70 o 
  -7   6   7       30.90       28.74      3.53 o 
  -6   6   7       63.65       62.28      2.68 o 
  -5   6   7       67.83       67.97      2.74 o 
  -4   6   7      154.23      148.22      4.11 o 
  -3   6   7        1.49        1.78      1.18 o 
  -2   6   7        1.98        2.39      1.26 o 
  -1   6   7      975.68      906.03     16.03 o 
   0   6   7      647.29      599.96     12.85 o 
   1   6   7       26.83       23.08      1.83 o 
   2   6   7        8.02        5.50      1.48 o 
   3   6   7        3.14        2.21      1.85 o 
   4   6   7       12.58       11.03      1.91 o 
   5   6   7       63.40       60.03      2.94 o 
   6   6   7       22.23       20.59      2.25 o 
   7   6   7       50.89       54.58      3.15 o 
   8   6   7       68.51       79.24      3.99 o 
 -12   7   7       33.34       29.36      2.48 o 
 -11   7   7        1.55        1.53      2.40 o 
 -10   7   7        9.50        8.97      2.68 o 
  -9   7   7       10.70       11.16      3.41 o 
  -8   7   7        0.18        3.21      2.11 o 
  -7   7   7       22.39       22.30      1.99 o 
  -6   7   7       26.06       22.02      1.90 o 
  -5   7   7       35.28       34.23      2.19 o 
  -4   7   7      181.86      170.60      4.60 o 
  -3   7   7      106.33      110.67      3.55 o 
  -2   7   7       72.59       68.77      3.93 o 
  -1   7   7      196.54      178.17      4.61 o 
   0   7   7       17.68        9.67      2.40 o 
   1   7   7      101.80      102.32      3.65 o 
   2   7   7       24.56       26.20      2.37 o 
   3   7   7      100.17      105.36      3.70 o 
   4   7   7        0.04       -0.96      1.59 o 
   5   7   7        6.21        1.22      1.73 o 
   6   7   7       55.85       67.38      3.40 o 
   7   7   7       14.44       17.19      2.65 o 
 -11   8   7       48.65       51.12      4.67 o 
 -10   8   7        1.79        1.60      2.40 o 
  -9   8   7        0.48        1.40      1.98 o 
  -8   8   7       36.17       36.19      5.01 o 
  -7   8   7        2.21        0.70      1.42 o 
  -6   8   7      116.84      118.31      3.95 o 
  -5   8   7        5.56        3.94      1.53 o 
  -4   8   7      101.65       96.82      3.43 o 
  -3   8   7       60.39       61.64      3.13 o 
  -2   8   7        1.32        1.05      1.27 o 
  -1   8   7        3.23        3.98      2.11 o 
   0   8   7       61.79       60.18      3.07 o 
   1   8   7       45.02       49.50      2.64 o 
   2   8   7      175.07      181.86      5.67 o 
   3   8   7       17.32       16.24      2.02 o 
   4   8   7       25.25       32.71      2.60 o 
   5   8   7        5.95        4.93      2.03 o 
   6   8   7      204.39      222.34      7.92 o 
 -11   9   7       34.07       33.30      4.25 o 
 -10   9   7       53.90       48.35      7.22 o 
  -9   9   7       17.94       20.02      7.42 o 
  -8   9   7       18.30       20.65      3.12 o 
  -7   9   7      105.29      115.76      4.09 o 
  -6   9   7      262.74      259.34      6.51 o 
  -5   9   7        5.90        4.25      1.90 o 
  -4   9   7       33.91       35.95      3.54 o 
  -3   9   7       67.12       65.06      4.39 o 
  -2   9   7        6.55        4.77      2.61 o 
  -1   9   7        0.29        0.52      1.49 o 
   0   9   7       13.70       14.27      1.93 o 
   1   9   7        3.19        2.53      1.59 o 
   2   9   7       56.09       44.23      2.84 o 
   3   9   7        5.80        5.43      3.07 o 
   4   9   7       18.21       21.03      2.39 o 
   5   9   7       44.19       53.77      3.32 o 
 -10  10   7       15.51       14.71      3.25 o 
  -9  10   7        4.58        7.81      2.68 o 
  -8  10   7       73.39       70.99     10.63 o 
  -7  10   7        0.95       -1.82      2.40 o 
  -6  10   7       65.19       65.76      4.80 o 
  -5  10   7       16.52       13.62      2.89 o 
  -4  10   7       34.95       38.67      3.65 o 
  -3  10   7        0.25        2.43      2.22 o 
  -2  10   7      102.87      104.19      3.77 o 
  -1  10   7       77.08       78.46      4.05 o 
   0  10   7        0.01       -0.33      1.65 o 
   1  10   7        5.08        2.38      1.75 o 
   2  10   7       14.52       12.12      2.17 o 
   3  10   7        1.78        0.75      1.80 o 
   4  10   7       59.88       58.08      3.52 o 
  -7  11   7        7.92        9.41      3.08 o 
  -6  11   7       10.18       12.34      4.81 o 
  -5  11   7       26.37       30.77      3.65 o 
  -4  11   7        4.55        4.17      1.80 o 
  -3  11   7        9.80       10.55      2.37 o 
  -2  11   7       82.76       97.89      8.91 o 
  -1  11   7       97.46       96.01      3.93 o 
   0  11   7       34.56       38.63      2.82 o 
   1  11   7       35.51       44.85      2.98 o 
   2  11   7        4.50        5.29      1.99 o 
  -7  12   7        0.15        2.31      5.01 o 
  -6  12   7       37.17       43.49      3.38 o 
  -5  12   7        6.93        7.68      2.05 o 
  -4  12   7      110.60      126.78      4.47 o 
  -3  12   7       66.39       83.11      4.72 o 
  -2  12   7        9.60        8.18      2.82 o 
  -1  12   7      121.83      144.28      4.97 o 
   0  12   7        8.36       10.97      2.19 o 
  -2 -14   8        3.38        4.33      2.25 o 
  -1 -14   8        8.92       10.94      1.86 o 
   0 -14   8       22.48       24.56      2.30 o 
   1 -14   8      159.87      179.85      5.21 o 
   2 -14   8        0.01       -0.97      1.70 o 
   3 -14   8        4.57        1.19      3.01 o 
   4 -14   8        0.49       -1.30      2.10 o 
   5 -14   8       64.77       75.13      3.60 o 
  -4 -13   8       11.01       11.43      1.55 o 
  -3 -13   8        8.16       10.36      2.00 o 
  -2 -13   8        1.77        1.73      1.51 o 
  -1 -13   8        2.65        2.14      1.57 o 
   0 -13   8        2.52        3.86      1.60 o 
   1 -13   8       23.06       23.54      2.14 o 
   2 -13   8        0.26       -1.12      2.26 o 
   3 -13   8       73.38       74.01      3.40 o 
   4 -13   8       18.12       17.53      2.53 o 
   5 -13   8        1.15       -0.60      2.26 o 
   6 -13   8       22.60       21.65      2.50 o 
   7 -13   8        5.49        5.38      3.94 o 
  -6 -12   8       15.45       15.24      4.81 o 
  -5 -12   8       18.18       21.67      2.71 o 
  -4 -12   8        9.12        8.40      1.35 o 
  -3 -12   8       62.73       67.22      2.43 o 
  -2 -12   8       24.84       32.32      2.26 o 
  -1 -12   8       10.62       14.89      1.83 o 
   0 -12   8        2.91       -1.11      1.79 o 
   1 -12   8        5.11        5.96      1.63 o 
   2 -12   8        9.50       10.65      1.79 o 
   3 -12   8       18.26       17.22      2.92 o 
   4 -12   8       48.25       55.51      2.95 o 
   5 -12   8        0.31       -1.15      1.63 o 
   6 -12   8       16.07       16.29      2.15 o 
   7 -12   8       13.21        8.76      2.12 o 
   8 -12   8       11.35       10.56      2.59 o 
  -6 -11   8        3.45        3.01      2.84 o 
  -5 -11   8       10.67       11.61      2.32 o 
  -4 -11   8        6.91        8.12      1.33 o 
  -3 -11   8       12.90       13.33      1.36 o 
  -2 -11   8       16.35       15.44      1.72 o 
  -1 -11   8        4.29        4.20      1.70 o 
   0 -11   8       32.02       31.92      2.14 o 
   1 -11   8       96.71       92.35      3.83 o 
   2 -11   8       48.70       52.10      5.41 o 
   3 -11   8        3.48       -1.15      2.11 o 
   4 -11   8        6.15        5.48      1.85 o 
   5 -11   8        1.65        2.13      1.59 o 
   6 -11   8       23.67       22.66      2.32 o 
   7 -11   8        0.48       -1.56      2.61 o 
   8 -11   8        1.85        2.28      2.68 o 
   9 -11   8        0.61        2.81      4.81 o 
  -7 -10   8        1.22        1.60      3.61 o 
  -6 -10   8        2.96        3.48      2.51 o 
  -5 -10   8        4.18        6.00      2.06 o 
  -4 -10   8        2.84        3.50      0.96 o 
  -3 -10   8       64.74       57.54      2.05 o 
  -2 -10   8       16.90       13.96      1.94 o 
  -1 -10   8       31.68       30.95      2.42 o 
   0 -10   8       12.85       11.07      1.93 o 
   1 -10   8        5.89        8.55      1.74 o 
   2 -10   8       11.85       13.48      1.97 o 
   3 -10   8      180.47      205.01      5.11 o 
   4 -10   8       13.69        9.62      1.70 o 
   5 -10   8        7.72        9.63      1.79 o 
   6 -10   8       52.50       57.27      4.10 o 
   7 -10   8        9.63       10.83      4.01 o 
   8 -10   8       37.04       43.94      4.23 o 
  -7  -9   8        2.44        7.22      4.01 o 
  -6  -9   8      115.12      109.28      8.02 o 
  -5  -9   8       82.34       67.37      6.22 o 
  -4  -9   8       27.54       30.22      2.23 o 
  -3  -9   8       90.25       80.38      2.59 o 
  -2  -9   8      114.87      111.87      3.29 o 
  -1  -9   8      329.42      303.62      6.37 o 
   0  -9   8      192.55      182.62      4.48 o 
   1  -9   8       99.65       98.92      3.47 o 
   2  -9   8      160.36      137.22      3.85 o 
   3  -9   8        7.33        6.72      1.38 o 
   4  -9   8       17.43       19.47      2.68 o 
   5  -9   8        5.22        1.20      1.98 o 
   6  -9   8        6.15        6.42      2.55 o 
   7  -9   8      124.45      131.71      6.09 o 
   8  -9   8        2.92        5.21      4.01 o 
  -9  -8   8        0.00       -2.68      2.68 o 
  -8  -8   8        2.08        6.42      4.41 o 
  -7  -8   8       11.44        9.62      2.32 o 
  -6  -8   8       84.93       88.50      5.10 o 
  -5  -8   8      137.08      125.30      3.29 o 
  -4  -8   8       47.20       38.01      1.71 o 
  -3  -8   8       21.25       23.36      1.46 o 
  -2  -8   8      269.16      277.90      5.71 o 
  -1  -8   8      778.82      746.68     12.98 o 
   0  -8   8      416.98      384.64      7.46 o 
   1  -8   8       37.60       33.31      1.93 o 
   2  -8   8        6.01        7.67      1.38 o 
   3  -8   8      753.00      702.41     12.77 o 
   4  -8   8        1.23        4.72      1.34 o 
   5  -8   8       14.24       10.59      2.10 o 
   6  -8   8        8.97        9.72      1.75 o 
   7  -8   8       29.90       22.53      2.19 o 
   8  -8   8       13.09       10.80      1.95 o 
   9  -8   8       15.12       11.59      3.25 o 
  10  -8   8        2.43       -1.20      6.02 o 
 -10  -7   8        5.62        7.02      3.12 o 
  -9  -7   8       45.18       45.48      5.41 o 
  -8  -7   8       65.32       53.56      4.39 o 
  -7  -7   8       94.86       92.13      4.05 o 
  -6  -7   8        3.07        3.28      1.65 o 
  -5  -7   8       40.15       42.52      1.14 o 
  -4  -7   8       27.72       29.06      1.11 o 
  -3  -7   8      552.10      529.28      7.62 o 
  -2  -7   8       63.43       67.46      1.82 o 
  -1  -7   8       61.14       58.21      1.95 o 
   0  -7   8       34.70       37.93      1.27 o 
   1  -7   8      178.00      162.95      4.09 o 
   2  -7   8      257.95      243.40      4.34 o 
   3  -7   8      149.43      143.80      3.86 o 
   4  -7   8        5.34        3.73      1.25 o 
   5  -7   8        0.07       -0.42      1.50 o 
   6  -7   8       13.26        7.21      1.57 o 
   7  -7   8        2.22        2.03      1.49 o 
   8  -7   8       81.56       87.57      5.15 o 
   9  -7   8       22.67       19.10      3.40 o 
  10  -7   8        0.77       -0.90      2.97 o 
 -11  -6   8       19.27       20.99      6.22 o 
 -10  -6   8        0.96        1.20      2.68 o 
  -9  -6   8       24.48       29.56      5.61 o 
  -8  -6   8       37.22       35.79      3.82 o 
  -7  -6   8       60.53       56.00      3.07 o 
  -6  -6   8       10.19       15.38      0.85 o 
  -5  -6   8      351.04      343.25      4.60 o 
  -4  -6   8      347.03      343.51      4.59 o 
  -3  -6   8       23.64       27.19      1.40 o 
  -2  -6   8        1.18       -0.65      0.65 o 
  -1  -6   8       55.31       52.34      1.44 o 
   0  -6   8      154.44      158.18      2.78 o 
   1  -6   8      345.77      329.48      5.53 o 
   2  -6   8      361.29      356.39      7.90 o 
   3  -6   8        0.86       -0.14      1.11 o 
   4  -6   8      303.68      253.42      6.53 o 
   5  -6   8      184.44      182.39      4.76 o 
   6  -6   8        0.27       -0.60      1.20 o 
   7  -6   8       26.89       31.65      2.35 o 
   8  -6   8      103.53       97.94      3.80 o 
   9  -6   8        0.87        5.01      2.84 o 
  10  -6   8        0.68        0.40      2.81 o 
  11  -6   8        4.13        2.42      3.25 o 
 -11  -5   8        3.11        3.79      1.74 o 
 -10  -5   8       20.16       20.13      1.74 o 
  -9  -5   8        6.80        6.77      1.04 o 
  -8  -5   8        8.47        7.89      1.10 o 
  -7  -5   8        3.69        3.94      0.81 o 
  -6  -5   8      101.45       97.83      3.07 o 
  -5  -5   8       89.91       77.67      1.61 o 
  -4  -5   8      212.42      218.40      3.24 o 
  -3  -5   8        8.25        9.58      0.81 o 
  -2  -5   8       55.11       58.46      1.51 o 
  -1  -5   8       22.38       24.38      0.94 o 
   0  -5   8      321.31      332.23      4.80 o 
   2  -5   8        8.49        5.30      1.33 o 
   3  -5   8      276.11      283.63      6.06 o 
   4  -5   8        2.17        0.36      1.14 o 
   5  -5   8      401.22      372.89      7.76 o 
   6  -5   8        6.82        2.64      2.02 o 
   7  -5   8       63.28       59.40      2.85 o 
   8  -5   8       49.85       59.05      4.54 o 
   9  -5   8        8.50       10.83      3.12 o 
  10  -5   8       27.98       24.94      4.01 o 
  11  -5   8        4.68        2.73      7.42 o 
 -11  -4   8        0.08        1.20      1.85 o 
 -10  -4   8       12.35        9.49      1.37 o 
  -9  -4   8       35.14       32.53      1.93 o 
  -8  -4   8      110.76      107.88      3.04 o 
  -7  -4   8      335.16      319.28      6.03 o 
  -6  -4   8       96.51       99.60      1.91 o 
  -5  -4   8        4.02        2.47      0.68 o 
  -4  -4   8        0.16       -0.36      0.64 o 
  -3  -4   8       55.38       50.92      1.37 o 
  -2  -4   8        1.21        1.89      0.58 o 
  -1  -4   8       28.44       42.00      1.42 o 
   0  -4   8     1202.12     1335.71     15.40 o 
   1  -4   8       27.93       22.59      1.38 o 
   2  -4   8        0.98       -0.50      0.97 o 
   3  -4   8      697.14      654.90     11.87 o 
   4  -4   8        0.95        1.10      1.18 o 
   5  -4   8       20.89       14.46      1.63 o 
   6  -4   8        0.06       -0.67      1.14 o 
   7  -4   8       54.86       60.56      1.95 o 
   8  -4   8      113.34      119.44      6.09 o 
   9  -4   8      197.94      203.87      8.51 o 
  10  -4   8       17.99       15.80      3.65 o 
  11  -4   8        0.02       -0.51      5.81 o 
 -12  -3   8        0.07       -0.09      2.12 o 
 -11  -3   8        0.01        0.63      1.30 o 
 -10  -3   8        3.72        4.58      1.57 o 
  -9  -3   8       39.90       35.51      1.91 o 
  -8  -3   8       15.38       16.81      1.42 o 
  -7  -3   8        7.51        8.75      1.01 o 
  -6  -3   8       14.22       14.50      0.92 o 
  -5  -3   8        0.35       -0.01      0.70 o 
  -4  -3   8       57.63       56.42      1.54 o 
  -3  -3   8       38.77       45.11      1.12 o 
  -2  -3   8      392.80      426.78      5.01 o 
  -1  -3   8      124.29      172.29      2.64 o 
   0  -3   8      118.55      142.53      2.47 o 
   1  -3   8      125.26      139.65      2.85 o 
   2  -3   8       69.60       71.93      2.37 o 
   3  -3   8       53.92       52.39      2.30 o 
   4  -3   8       63.47       60.88      3.13 o 
   5  -3   8      265.02      245.64      4.67 o 
   6  -3   8      292.82      284.95      3.93 o 
   7  -3   8       17.92       16.38      1.18 o 
   8  -3   8       57.62       54.28      4.25 o 
   9  -3   8       61.88       63.23      9.22 o 
  10  -3   8        2.56        0.71      4.41 o 
  11  -3   8       13.55       10.35      4.81 o 
 -12  -2   8       13.40       15.78      1.93 o 
 -11  -2   8        2.03        3.54      1.41 o 
 -10  -2   8       11.50       14.38      1.60 o 
  -9  -2   8       40.96       38.10      2.10 o 
  -8  -2   8        0.31        0.19      0.96 o 
  -7  -2   8        1.21        0.95      0.80 o 
  -6  -2   8       10.47        9.21      1.03 o 
  -5  -2   8      541.79      566.01      8.72 o 
  -4  -2   8       23.99       26.31      0.91 o 
  -3  -2   8       70.23       78.03      1.48 o 
  -2  -2   8        0.10       -0.07      0.47 o 
  -1  -2   8      182.01      185.64      2.25 o 
   0  -2   8      471.60      530.56     10.48 o 
   1  -2   8      216.18      230.41      3.54 o 
   2  -2   8        9.71       10.82      1.33 o 
   3  -2   8      121.29      125.36      2.19 o 
   4  -2   8      306.51      317.81      4.87 o 
   5  -2   8     1136.14     1049.52     14.12 o 
   6  -2   8       84.34       80.56      1.75 o 
   7  -2   8        4.16        2.04      1.49 o 
   8  -2   8        0.20        0.58      2.22 o 
   9  -2   8        0.16        0.40      3.61 o 
  10  -2   8       57.97       65.01     12.03 o 
 -12  -1   8        9.16       10.10      3.13 o 
 -11  -1   8        0.30        1.20      1.36 o 
 -10  -1   8       20.05       20.12      1.83 o 
  -9  -1   8        0.60        0.29      1.09 o 
  -8  -1   8       23.06       21.92      1.63 o 
  -7  -1   8      296.27      301.78      5.45 o 
  -6  -1   8      331.08      356.32      5.41 o 
  -5  -1   8       11.88        7.95      0.68 o 
  -4  -1   8       40.93       46.23      1.68 o 
  -3  -1   8       19.07       19.80      0.76 o 
  -2  -1   8        0.07        0.71      0.47 o 
  -1  -1   8      196.96      188.46      3.45 o 
   0  -1   8        0.41        1.85      0.97 o 
   1  -1   8       26.38       17.33      1.34 o 
   2  -1   8       63.73       64.45      2.39 o 
   3  -1   8      425.45      394.23      7.77 o 
   4  -1   8      194.29      185.39      3.11 o 
   5  -1   8        1.73        1.30      0.61 o 
   6  -1   8      272.46      253.71      4.51 o 
   7  -1   8       81.11       74.89      3.01 o 
   8  -1   8        0.72        0.40      2.27 o 
   9  -1   8       18.55       19.92      4.41 o 
  10  -1   8        1.92        2.17      3.21 o 
 -12   0   8       28.39       37.52      4.35 o 
 -11   0   8       25.70       24.51      2.14 o 
 -10   0   8       44.99       45.83      3.10 o 
  -9   0   8       73.63       74.76      2.90 o 
  -8   0   8      448.14      438.65      8.42 o 
  -7   0   8       49.85       56.03      2.28 o 
  -6   0   8      175.05      174.60      2.96 o 
  -5   0   8       52.45       53.62      1.38 o 
  -4   0   8      219.15      234.78      3.77 o 
  -3   0   8       72.62       64.86      1.26 o 
  -2   0   8       16.61       17.27      0.70 o 
  -1   0   8      127.76      127.29      2.28 o 
   0   0   8      239.84      238.53      5.05 o 
   1   0   8      200.90      204.91      4.61 o 
   2   0   8     1076.41     1036.52     17.84 o 
   3   0   8      299.65      285.19      6.11 o 
   4   0   8        8.90        5.45      1.49 o 
   5   0   8        0.42       -0.35      0.75 o 
   6   0   8        3.85        2.87      1.24 o 
   7   0   8        7.09        8.18      1.45 o 
   8   0   8        0.91       -1.32      2.01 o 
   9   0   8        1.75        0.80      2.55 o 
  10   0   8       33.97       31.69      3.97 o 
 -13   1   8       13.29       19.58      2.27 o 
 -12   1   8       37.24       39.47      2.64 o 
 -11   1   8       11.23        8.62      1.70 o 
 -10   1   8        2.79        1.57      1.34 o 
  -9   1   8       27.66       26.82      1.90 o 
  -8   1   8        5.41        3.41      1.20 o 
  -7   1   8     1230.01     1175.26     19.25 o 
  -6   1   8      479.95      482.35      6.46 o 
  -5   1   8       86.78       96.45      1.74 o 
  -4   1   8      293.21      294.65      3.87 o 
  -3   1   8        0.86        0.18      0.46 o 
  -2   1   8      475.36      455.85      5.48 o 
  -1   1   8     1588.56     1633.39     21.01 o 
   0   1   8        0.04       -0.68      0.94 o 
   1   1   8      398.20      405.26      7.86 o 
   2   1   8        9.83        8.65      1.40 o 
   3   1   8      684.34      697.36     12.62 o 
   4   1   8       74.08       56.97      2.44 o 
   5   1   8      341.77      311.83      5.29 o 
   6   1   8       77.85       71.63      2.77 o 
   7   1   8       17.48       16.81      1.96 o 
   8   1   8       18.18       23.33      2.92 o 
   9   1   8        0.10        0.05      2.40 o 
  10   1   8       19.23       21.24      3.54 o 
 -13   2   8       22.46       18.56      2.25 o 
 -12   2   8       57.35       49.97      2.89 o 
 -11   2   8       16.98       13.33      1.85 o 
 -10   2   8       52.91       46.39      2.50 o 
  -9   2   8      141.83      141.59      4.06 o 
  -8   2   8      240.28      239.81      5.41 o 
  -7   2   8      159.77      145.53      3.81 o 
  -6   2   8      258.10      253.69      5.29 o 
  -5   2   8      135.97      130.22      2.31 o 
  -4   2   8      153.64      156.62      4.07 o 
  -3   2   8      647.88      667.74      9.25 o 
  -2   2   8      433.85      457.15      8.57 o 
  -1   2   8      160.97      156.20      3.80 o 
   0   2   8       12.04       16.28      1.68 o 
   1   2   8      269.73      257.80      5.56 o 
   2   2   8      101.19       93.74      3.10 o 
   3   2   8      288.12      260.08      5.81 o 
   4   2   8      191.62      187.77      4.70 o 
   5   2   8       27.35       22.71      1.83 o 
   6   2   8       55.09       45.56      2.95 o 
   7   2   8       19.81       19.14      1.99 o 
   8   2   8       18.43       18.36      2.15 o 
   9   2   8       22.67       16.16      3.40 o 
 -13   3   8       13.49       12.26      2.97 o 
 -12   3   8        7.95        7.92      3.18 o 
 -11   3   8       10.31       11.23      1.91 o 
 -10   3   8        6.96        7.98      1.59 o 
  -9   3   8        0.03       -0.45      1.12 o 
  -8   3   8        1.55        1.99      1.25 o 
  -7   3   8        4.71        4.75      1.02 o 
  -6   3   8      195.11      199.94      4.70 o 
  -5   3   8       25.56       25.29      1.65 o 
  -4   3   8      207.86      198.35      4.45 o 
  -3   3   8       86.82       78.78      2.21 o 
  -2   3   8      142.77      133.72      3.60 o 
  -1   3   8      453.56      469.33      8.97 o 
   0   3   8       49.55       41.24      2.03 o 
   1   3   8      898.48      892.14     14.32 o 
   2   3   8        0.83        2.35      1.33 o 
   3   3   8      297.90      254.13      5.70 o 
   4   3   8      197.82      177.12      7.00 o 
   5   3   8       79.28       83.21      3.13 o 
   6   3   8       41.91       43.04      2.49 o 
   7   3   8        1.71        1.00      1.60 o 
   8   3   8       27.78       28.62      2.53 o 
   9   3   8       12.11       12.17      3.06 o 
 -12   4   8        0.03       -1.29      1.38 o 
 -11   4   8        0.17       -0.03      1.45 o 
 -10   4   8        2.20        1.45      1.38 o 
  -9   4   8        1.91        1.54      1.25 o 
  -8   4   8       20.77       16.67      2.00 o 
  -7   4   8       53.65       48.78      2.32 o 
  -6   4   8      366.32      372.13      7.60 o 
  -5   4   8       60.18       61.65      2.45 o 
  -4   4   8      280.80      273.51      5.96 o 
  -3   4   8       17.66       17.30      1.55 o 
  -2   4   8      122.40      115.95      3.36 o 
  -1   4   8      479.10      455.49      8.91 o 
   0   4   8       26.33       24.61      1.95 o 
   1   4   8      466.57      410.50      8.17 o 
   2   4   8      787.61      689.54     12.67 o 
   3   4   8       14.99       17.72      2.68 o 
   4   4   8        6.08        3.77      1.49 o 
   5   4   8        1.08       -0.39      1.45 o 
   6   4   8       58.00       59.11      2.89 o 
   7   4   8        7.11        8.27      1.93 o 
   8   4   8       48.34       56.13      3.09 o 
 -12   5   8        1.94        2.07      1.59 o 
 -11   5   8       17.13       19.83      2.09 o 
 -10   5   8       47.32       43.62      2.60 o 
  -9   5   8        0.95        1.68      1.50 o 
  -8   5   8       62.01       64.35      4.10 o 
  -7   5   8        0.27       -0.78      1.18 o 
  -6   5   8       24.87       27.12      2.01 o 
  -5   5   8      102.99       94.44      3.19 o 
  -4   5   8      335.37      317.49      6.81 o 
  -3   5   8      148.70      138.43      3.85 o 
  -2   5   8       25.80       27.80      2.18 o 
  -1   5   8       23.18       21.90      2.20 o 
   0   5   8      343.08      321.41      6.86 o 
   1   5   8      287.43      240.62      5.66 o 
   2   5   8        1.25       -1.00      1.98 o 
   3   5   8      258.35      246.75      5.80 o 
   4   5   8       58.90       58.87      2.84 o 
   5   5   8       57.82       50.40      3.16 o 
   6   5   8        3.73        3.88      1.81 o 
   7   5   8        0.98       -1.03      1.70 o 
   8   5   8      151.55      174.29      5.40 o 
 -12   6   8        2.89        4.18      1.63 o 
 -11   6   8        0.98        2.47      1.53 o 
 -10   6   8       14.28       11.18      2.16 o 
  -9   6   8       43.73       44.00      4.21 o 
  -8   6   8       47.86       43.95      3.69 o 
  -7   6   8        5.70        4.10      1.48 o 
  -6   6   8      159.16      143.66      5.33 o 
  -5   6   8       62.17       61.61      2.72 o 
  -4   6   8      266.86      247.13      5.80 o 
  -3   6   8       64.29       65.06      2.73 o 
  -2   6   8       65.87       65.18      2.74 o 
  -1   6   8      551.29      524.24     10.22 o 
   0   6   8      353.25      317.21      7.99 o 
   1   6   8       16.79       16.26      2.84 o 
   2   6   8        4.84        1.90      1.38 o 
   3   6   8        6.51        4.09      1.53 o 
   4   6   8        0.09       -0.36      1.55 o 
   5   6   8        7.91       10.61      2.26 o 
   6   6   8       22.35       27.88      2.55 o 
   7   6   8      101.35      115.97      5.33 o 
 -12   7   8        2.13        3.40      2.40 o 
 -11   7   8       10.51        8.58      2.12 o 
 -10   7   8       33.08       28.26      3.54 o 
  -9   7   8        1.98        3.61      2.27 o 
  -8   7   8       14.62       14.20      2.68 o 
  -7   7   8        0.00       -1.20      1.20 o 
  -6   7   8        0.29        1.86      1.33 o 
  -5   7   8      136.72      135.12      4.15 o 
  -4   7   8      431.03      424.91      8.86 o 
  -3   7   8        2.47        1.41      1.22 o 
  -2   7   8       12.76       13.39      1.65 o 
  -1   7   8        5.31        5.05      1.50 o 
   0   7   8       20.93       18.80      2.97 o 
   1   7   8        0.51       -0.77      1.63 o 
   2   7   8        1.13        2.35      1.49 o 
   3   7   8      100.15      110.11      3.89 o 
   4   7   8        7.22        5.11      1.80 o 
   5   7   8      337.40      364.88      8.30 o 
   6   7   8        8.09        7.05      2.17 o 
 -11   8   8        1.65        4.09      2.68 o 
 -10   8   8        0.58        3.21      2.55 o 
  -9   8   8       13.98       14.18      2.97 o 
  -8   8   8        3.26        2.51      2.41 o 
  -7   8   8        2.38        1.51      1.45 o 
  -6   8   8      343.37      325.28      9.48 o 
  -5   8   8       47.82       41.02      2.52 o 
  -4   8   8       47.93       51.10      2.73 o 
  -3   8   8        3.67        5.82      1.60 o 
  -2   8   8      100.91       97.90      5.24 o 
  -1   8   8       25.68       17.24      2.84 o 
   0   8   8        0.17       -1.02      2.11 o 
   1   8   8       12.29       10.63      1.90 o 
   2   8   8      182.73      197.40      5.39 o 
   3   8   8       17.23       15.16      2.19 o 
   4   8   8       60.61       72.62      3.55 o 
   5   8   8        1.88       -1.79      1.79 o 
 -10   9   8       89.91       97.05      6.22 o 
  -9   9   8        0.32        1.34      2.61 o 
  -8   9   8      102.52      106.67      5.95 o 
  -7   9   8        7.10        8.55      3.07 o 
  -6   9   8       40.36       38.19      2.70 o 
  -5   9   8      237.95      238.82      6.15 o 
  -4   9   8       38.45       35.47      7.82 o 
  -3   9   8        4.81        2.81      2.81 o 
  -2   9   8       11.56       15.57      2.84 o 
  -1   9   8       14.32       12.55      1.85 o 
   0   9   8      247.80      261.28      6.89 o 
   1   9   8       10.09       13.24      2.02 o 
   2   9   8       69.93       80.62      3.65 o 
   3   9   8       72.02       79.41      5.15 o 
   4   9   8       29.53       28.63      2.80 o 
  -7  10   8      190.20      199.03      8.21 o 
  -6  10   8       60.64       56.14      4.51 o 
  -5  10   8        0.43        2.18      3.41 o 
  -4  10   8        1.68        3.25      2.51 o 
  -3  10   8       35.63       38.87      3.82 o 
  -2  10   8       43.66       47.79      3.65 o 
  -1  10   8        1.93        2.22      1.73 o 
   0  10   8        7.30        7.48      1.90 o 
   1  10   8        6.47        3.73      1.88 o 
   2  10   8       40.42       42.05      4.38 o 
   3  10   8       25.42       26.67      3.01 o 
  -7  11   8       16.87       18.61      3.65 o 
  -6  11   8       16.32       13.29      3.37 o 
  -5  11   8        0.25        3.50      2.59 o 
  -4  11   8        3.16        2.45      2.37 o 
  -3  11   8       30.12       29.81      2.53 o 
  -2  11   8        0.99        3.77      1.97 o 
  -1  11   8        0.85        2.01      2.55 o 
   0  11   8        7.76        5.64      2.07 o 
   1  11   8        2.22        4.29      1.95 o 
  -6  12   8        9.43       10.63      2.60 o 
  -5  12   8        1.73        0.71      3.01 o 
  -4  12   8        0.01        1.26      2.13 o 
  -3  12   8       29.75       30.57      2.75 o 
  -2  12   8        0.14        2.15      1.91 o 
  -1  12   8       36.49       41.06      3.04 o 
  -2 -14   9      122.28      135.58      6.15 o 
  -1 -14   9       15.96       19.95      2.17 o 
   0 -14   9        3.07        5.31      2.08 o 
   1 -14   9      162.33      179.19      5.29 o 
   2 -14   9       16.78       17.59      2.27 o 
   3 -14   9        3.68        1.54      1.97 o 
   4 -14   9        4.72        5.00      3.01 o 
   5 -14   9      130.45      149.58     10.43 o 
  -4 -13   9        2.56        4.18      2.77 o 
  -3 -13   9        1.79        5.20      1.56 o 
  -2 -13   9        3.47        7.13      1.68 o 
  -1 -13   9       73.90       93.15      5.13 o 
   0 -13   9        0.84        1.46      1.58 o 
   1 -13   9        4.90        2.75      1.61 o 
   2 -13   9        3.55        1.01      1.59 o 
   3 -13   9       11.76        8.28      1.90 o 
   4 -13   9        3.66        0.26      1.70 o 
   5 -13   9        9.25        8.99      2.20 o 
   6 -13   9        3.18        1.03      2.20 o 
  -5 -12   9       21.34       31.24      4.10 o 
  -4 -12   9        0.19        1.29      1.27 o 
  -3 -12   9       15.75       18.57      1.79 o 
  -2 -12   9       20.48       21.29      1.88 o 
  -1 -12   9        0.00       -1.30      1.30 o 
   0 -12   9        1.00        0.96      1.42 o 
   1 -12   9        4.34        2.48      1.55 o 
   2 -12   9       17.31       19.88      2.05 o 
   3 -12   9        0.63        1.29      1.59 o 
   4 -12   9        4.51        5.15      1.85 o 
   5 -12   9        0.01        0.04      1.67 o 
   6 -12   9        9.06       11.58      2.07 o 
   7 -12   9       13.24       11.37      2.15 o 
  -7 -11   9        6.56        4.81      4.41 o 
  -6 -11   9        0.46        2.21      2.84 o 
  -5 -11   9        0.11       -2.51      2.51 o 
  -4 -11   9        0.01        0.19      1.16 o 
  -3 -11   9       28.24       29.88      1.91 o 
  -2 -11   9        8.27        7.20      1.42 o 
  -1 -11   9        0.98        1.59      1.39 o 
   0 -11   9        9.68        7.58      1.53 o 
   1 -11   9       26.78       29.84      2.27 o 
   2 -11   9        0.56       -0.84      1.38 o 
   3 -11   9        1.67       -1.29      1.29 o 
   4 -11   9      159.22      173.63      4.96 o 
   5 -11   9        0.77       -0.21      1.53 o 
   6 -11   9       27.78       29.57      2.93 o 
   7 -11   9       13.31       12.60      7.02 o 
   8 -11   9        0.01        0.40      3.61 o 
  -7 -10   9        3.83        4.90      2.68 o 
  -6 -10   9        1.58        0.71      2.40 o 
  -5 -10   9       38.35       44.48      2.14 o 
  -4 -10   9       84.36       80.82      2.68 o 
  -3 -10   9        3.29        2.59      1.24 o 
  -2 -10   9        0.97        2.37      1.26 o 
  -1 -10   9       11.06       12.48      1.60 o 
   0 -10   9       33.60       33.19      2.01 o 
   1 -10   9       28.63       24.66      1.98 o 
   2 -10   9        8.86        9.47      1.65 o 
   3 -10   9        1.36        0.10      1.40 o 
   4 -10   9       30.79       28.99      2.15 o 
   5 -10   9        1.23        2.01      2.27 o 
   6 -10   9       36.75       34.32      3.69 o 
   7 -10   9       32.20       36.85      3.97 o 
   8 -10   9        9.37        9.02      3.12 o 
  -7  -9   9       13.00       22.77      7.82 o 
  -6  -9   9       25.49       29.77      4.21 o 
  -5  -9   9        8.02        6.74      1.36 o 
  -4  -9   9       28.31       32.17      1.73 o 
  -3  -9   9      111.44      103.25      3.07 o 
  -2  -9   9      263.02      235.35      5.28 o 
  -1  -9   9       27.90       25.77      1.83 o 
   0  -9   9       28.99       31.06      2.03 o 
   1  -9   9       42.47       35.62      2.07 o 
   2  -9   9        0.85        0.94      1.29 o 
   3  -9   9        3.29        0.96      1.38 o 
   4  -9   9       87.89       80.73      6.42 o 
   5  -9   9        7.17        4.81      2.40 o 
   6  -9   9        0.60        0.40      2.27 o 
   7  -9   9        1.95        0.64      2.40 o 
   8  -9   9      204.12      218.09      8.65 o 
  -9  -8   9        1.41       -2.61      2.84 o 
  -8  -8   9        4.34        4.01      2.68 o 
  -7  -8   9       14.88       15.12      2.62 o 
  -6  -8   9       35.94       25.27      3.40 o 
  -5  -8   9        0.67       -0.59      0.88 o 
  -4  -8   9      192.12      176.22      4.06 o 
  -3  -8   9       48.02       51.27      2.12 o 
  -2  -8   9      558.64      528.97      9.80 o 
  -1  -8   9       14.74       14.68      1.60 o 
   0  -8   9       49.53       43.48      2.14 o 
   1  -8   9      426.46      387.23      7.66 o 
   2  -8   9       19.08       22.09      1.85 o 
   3  -8   9      126.89      108.93      7.02 o 
   4  -8   9        0.50        1.40      1.98 o 
   5  -8   9        1.69        1.66      1.69 o 
   6  -8   9        3.49        2.66      1.55 o 
   7  -8   9        6.96        2.89      2.14 o 
   8  -8   9        3.76        1.70      1.82 o 
 -10  -7   9       20.92       22.40      3.97 o 
  -9  -7   9        0.37        1.98      2.68 o 
  -8  -7   9        3.58        5.26      2.23 o 
  -7  -7   9       10.98        9.50      1.95 o 
  -6  -7   9       91.47       77.45      1.96 o 
  -5  -7   9       45.01       48.63      2.34 o 
  -4  -7   9       30.34       30.74      1.68 o 
  -3  -7   9      106.71       98.51      2.85 o 
  -2  -7   9      203.86      186.86      4.42 o 
  -1  -7   9      217.06      210.99      4.78 o 
   0  -7   9      442.78      420.86      8.02 o 
   1  -7   9      154.96      140.07      3.33 o 
   2  -7   9       51.72       44.06      2.15 o 
   3  -7   9      142.78      121.33      3.61 o 
   4  -7   9       18.81       11.27      1.63 o 
   5  -7   9       26.82       31.62      2.19 o 
   6  -7   9      125.06      122.96      4.06 o 
   7  -7   9        3.15        1.07      1.59 o 
   8  -7   9        1.30        1.93      1.70 o 
   9  -7   9        7.84        5.69      2.97 o 
  10  -7   9       19.51       22.46     11.03 o 
 -10  -6   9      138.77      149.37      7.51 o 
  -9  -6   9       54.38       63.72      4.96 o 
  -8  -6   9        1.08        0.98      0.99 o 
  -7  -6   9      125.42      125.28      3.98 o 
  -6  -6   9       45.73       46.97      1.94 o 
  -5  -6   9        7.19        7.65      0.88 o 
  -4  -6   9       39.79       40.19      2.05 o 
  -3  -6   9       15.44       13.87      1.06 o 
  -2  -6   9       13.33       18.21      1.26 o 
  -1  -6   9       66.61       69.67      1.63 o 
   0  -6   9      272.69      278.07      4.33 o 
   1  -6   9        4.67        2.51      0.92 o 
   2  -6   9        9.63       17.18      1.78 o 
   3  -6   9      333.88      266.01      8.01 o 
   4  -6   9      127.75      133.18      3.91 o 
   5  -6   9       50.81       37.45      2.30 o 
   6  -6   9       38.51       37.78      2.41 o 
   7  -6   9       12.25       19.61      3.46 o 
   8  -6   9        0.27       -2.17      2.17 o 
   9  -6   9       58.45       57.37      4.96 o 
  10  -6   9        1.10        0.00      3.61 o 
 -11  -5   9        9.74       12.10      1.74 o 
 -10  -5   9       38.76       38.01      2.28 o 
  -9  -5   9      160.98      158.08      5.50 o 
  -8  -5   9       38.17       36.17      1.64 o 
  -7  -5   9        0.00       -0.52      0.77 o 
  -6  -5   9       46.41       41.12      1.88 o 
  -5  -5   9       48.75       53.70      1.46 o 
  -4  -5   9      271.70      278.06      3.96 o 
  -3  -5   9       32.69       27.23      1.13 o 
  -2  -5   9      153.09      152.61      3.05 o 
  -1  -5   9      664.68      666.27      8.94 o 
   0  -5   9        7.59        7.44      0.83 o 
   1  -5   9      133.47       99.34      2.90 o 
   2  -5   9        8.20       14.23      1.42 o 
   3  -5   9      108.40      111.81      3.40 o 
   4  -5   9      190.54      173.39      4.53 o 
   5  -5   9      111.93      101.14      3.41 o 
   6  -5   9       22.70       17.45      2.37 o 
   7  -5   9       60.06       62.26      3.05 o 
   8  -5   9        9.35        5.81      2.61 o 
   9  -5   9       16.11       17.90      3.40 o 
  10  -5   9       51.87       49.10      4.96 o 
 -11  -4   9       51.64       51.07      2.42 o 
 -10  -4   9       94.97       97.65      3.25 o 
  -9  -4   9       66.90       65.54      3.82 o 
  -8  -4   9        2.64        3.19      1.01 o 
  -7  -4   9        4.14        4.65      1.02 o 
  -6  -4   9       20.11       17.96      1.16 o 
  -5  -4   9       19.12       14.51      0.99 o 
  -4  -4   9        0.08       -0.81      0.81 o 
  -3  -4   9      188.85      190.93      3.14 o 
  -2  -4   9       64.73       55.17      1.29 o 
  -1  -4   9      337.19      320.19      4.67 o 
   0  -4   9        1.76       -0.25      0.75 o 
   1  -4   9       47.66       43.95      1.99 o 
   2  -4   9       18.34       19.01      1.30 o 
   3  -4   9      120.69      111.80      3.41 o 
   4  -4   9       17.12       15.69      1.75 o 
   5  -4   9       33.35       31.03      2.14 o 
   6  -4   9       19.03       13.03      2.03 o 
   7  -4   9        4.84        4.01      1.70 o 
   8  -4   9        7.47        7.37      5.21 o 
   9  -4   9        3.66        1.60      2.79 o 
  10  -4   9        3.61        3.79      3.08 o 
 -12  -3   9        0.02        3.63      1.56 o 
 -11  -3   9        4.24        8.83      1.63 o 
 -10  -3   9        5.86        9.30      1.48 o 
  -9  -3   9       21.77       21.33      3.20 o 
  -8  -3   9       27.57       28.48      1.58 o 
  -7  -3   9       64.68       64.13      2.75 o 
  -6  -3   9       14.86       14.66      1.09 o 
  -5  -3   9        3.58        1.14      0.79 o 
  -4  -3   9        1.17        5.40      0.75 o 
  -3  -3   9      169.33      183.97      2.81 o 
  -2  -3   9        2.29        1.92      0.65 o 
  -1  -3   9      335.94      317.98      6.97 o 
   0  -3   9       32.48       38.84      1.41 o 
   1  -3   9        2.34        2.77      0.82 o 
   2  -3   9       54.09       49.53      1.37 o 
   3  -3   9      136.56      128.50      3.71 o 
   4  -3   9       38.94       44.82      1.66 o 
   5  -3   9       77.82       78.88      2.33 o 
   6  -3   9      553.65      528.79      7.90 o 
   7  -3   9       30.81       31.59      3.54 o 
   8  -3   9       18.74       19.41      3.25 o 
   9  -3   9        2.65        3.99      3.41 o 
  10  -3   9        5.39        2.26      3.08 o 
 -12  -2   9       34.78       35.81      3.76 o 
 -11  -2   9        8.01        6.47      1.56 o 
 -10  -2   9       15.86       14.61      1.72 o 
  -9  -2   9        7.10        8.67      1.36 o 
  -8  -2   9        7.49       12.27      1.36 o 
  -7  -2   9       39.46       37.65      1.54 o 
  -6  -2   9       11.31        6.93      0.99 o 
  -5  -2   9      125.78      134.74      2.80 o 
  -4  -2   9      262.81      274.33      3.39 o 
  -3  -2   9        2.13        0.52      0.62 o 
  -2  -2   9      631.46      656.49      7.03 o 
  -1  -2   9       85.56       92.98      1.52 o 
   0  -2   9      287.69      288.24      5.28 o 
   1  -2   9      150.32      145.01      3.76 o 
   2  -2   9      134.10      129.50      3.56 o 
   3  -2   9      311.44      316.02      7.93 o 
   4  -2   9      807.31      701.08     12.98 o 
   5  -2   9       46.29       36.98      2.30 o 
   6  -2   9        1.49        3.70      1.00 o 
   7  -2   9       21.77       20.98      5.01 o 
   8  -2   9       82.41       80.18      5.10 o 
   9  -2   9       52.24       56.15      4.80 o 
  10  -2   9        9.64        6.99      3.25 o 
 -12  -1   9        4.21        2.85      1.53 o 
 -11  -1   9        1.44        2.70      1.39 o 
 -10  -1   9       14.60       17.32      1.77 o 
  -9  -1   9        8.08        8.52      1.38 o 
  -8  -1   9       59.85       55.76      2.38 o 
  -7  -1   9        1.14        1.16      0.84 o 
  -6  -1   9       27.88       28.08      1.46 o 
  -5  -1   9       40.91       36.03      1.59 o 
  -4  -1   9      145.86      138.54      2.17 o 
  -3  -1   9       11.48       10.37      0.74 o 
  -2  -1   9      229.72      254.61      3.81 o 
  -1  -1   9      243.10      256.53      3.98 o 
   0  -1   9        1.35        1.90      1.12 o 
   1  -1   9      185.45      175.80      4.31 o 
   2  -1   9       95.33      115.86      3.41 o 
   3  -1   9        5.83        4.67      1.34 o 
   4  -1   9      267.90      233.09      5.51 o 
   5  -1   9       47.87       43.86      2.39 o 
   6  -1   9       18.67       21.11      2.15 o 
   7  -1   9        3.03        1.81      1.68 o 
   8  -1   9       16.74       20.21      3.25 o 
   9  -1   9       47.11       50.11      4.67 o 
  10  -1   9       10.76       11.77      3.41 o 
 -12   0   9        0.17        0.36      1.45 o 
 -11   0   9        1.62        3.11      1.53 o 
 -10   0   9       60.40       65.16      4.17 o 
  -9   0   9      154.28      141.03      4.34 o 
  -8   0   9      299.68      286.27      6.16 o 
  -7   0   9       43.36       42.57      2.24 o 
  -6   0   9       65.67       59.14      1.83 o 
  -5   0   9       20.42       20.63      0.96 o 
  -4   0   9        1.93        2.04      0.61 o 
  -3   0   9      307.52      309.24      4.08 o 
  -2   0   9       85.37       96.81      1.78 o 
  -1   0   9      292.08      293.45      4.42 o 
   0   0   9      299.02      309.19      6.36 o 
   1   0   9       25.28       27.68      2.20 o 
   2   0   9      421.74      388.01      7.82 o 
   3   0   9      187.96      160.90      4.46 o 
   4   0   9        2.42        0.40      1.29 o 
   5   0   9      354.83      352.69      5.86 o 
   6   0   9       32.56       39.78      3.18 o 
   7   0   9        5.53        5.72      1.59 o 
   8   0   9       61.80       53.11      4.39 o 
   9   0   9        0.33       -1.00      2.61 o 
  10   0   9        9.00        2.21      3.81 o 
 -12   1   9       14.25       12.32      2.03 o 
 -11   1   9       92.41       85.68      3.90 o 
 -10   1   9       76.96       80.21      3.70 o 
  -9   1   9        0.02        1.56      1.18 o 
  -8   1   9      126.79      124.51      3.56 o 
  -7   1   9        1.00        2.66      1.09 o 
  -6   1   9       59.39       57.28      1.50 o 
  -5   1   9       10.83        7.31      0.75 o 
  -4   1   9        2.24        3.41      0.65 o 
  -3   1   9        1.52        1.85      0.55 o 
  -2   1   9       29.78       34.21      1.04 o 
  -1   1   9       53.02       48.23      1.34 o 
   0   1   9       73.38       66.19      2.55 o 
   1   1   9      307.83      308.67      6.46 o 
   2   1   9       76.49       80.20      3.70 o 
   3   1   9       21.41       27.78      2.75 o 
   4   1   9        4.26        2.75      1.42 o 
   5   1   9        1.90        0.95      1.22 o 
   6   1   9        0.00       -1.18      1.18 o 
   7   1   9       19.35       17.75      2.43 o 
   8   1   9       55.09       58.82      3.54 o 
   9   1   9       11.73        7.24      2.79 o 
 -12   2   9      102.12      108.31      4.69 o 
 -11   2   9       38.55       35.75      2.50 o 
 -10   2   9      422.92      388.68      8.36 o 
  -9   2   9      149.84      131.04      3.91 o 
  -8   2   9      202.40      183.69      4.55 o 
  -7   2   9       20.51       18.75      1.65 o 
  -6   2   9       38.20       38.85      1.57 o 
  -5   2   9       22.41       23.29      0.97 o 
  -4   2   9      111.27      105.79      2.24 o 
  -3   2   9       59.97       60.48      1.53 o 
  -2   2   9       25.49       21.24      1.65 o 
  -1   2   9        8.99        7.62      1.33 o 
   0   2   9        0.03        0.32      0.66 o 
   1   2   9        2.91        4.01      1.36 o 
   2   2   9       36.26       35.52      2.14 o 
   3   2   9      120.22      112.44      4.51 o 
   4   2   9       66.95       55.52      2.64 o 
   5   2   9       10.38       15.48      1.70 o 
   6   2   9        6.03        3.46      1.55 o 
   7   2   9        0.35        0.01      1.53 o 
   8   2   9       17.75       20.25      2.24 o 
   9   2   9       17.47       17.58      3.40 o 
 -12   3   9       36.11       24.76      2.30 o 
 -11   3   9        4.62        3.57      1.55 o 
 -10   3   9       40.31       40.71      2.78 o 
  -9   3   9       19.28       19.59      2.30 o 
  -8   3   9        0.43       -0.28      1.16 o 
  -7   3   9       24.40       24.05      1.73 o 
  -6   3   9       33.61       30.54      1.60 o 
  -5   3   9      216.72      209.43      4.95 o 
  -4   3   9       35.41       35.73      1.22 o 
  -3   3   9      290.38      286.37      4.52 o 
  -2   3   9       71.31       68.76      2.64 o 
  -1   3   9        0.84        0.76      1.24 o 
   0   3   9       26.30       25.42      1.95 o 
   1   3   9       38.97       33.21      2.10 o 
   2   3   9      372.93      354.22      7.41 o 
   3   3   9      121.54       89.70      3.18 o 
   4   3   9       89.92       90.18      3.27 o 
   5   3   9       43.27       52.48      2.68 o 
   6   3   9        3.58        1.34      1.55 o 
   7   3   9       25.69       23.71      2.32 o 
   8   3   9        3.30        1.82      1.75 o 
 -12   4   9        3.50        5.72      1.70 o 
 -11   4   9        0.46        1.21      1.48 o 
 -10   4   9        4.29        0.66      1.38 o 
  -9   4   9        8.15        8.09      1.49 o 
  -8   4   9        1.08        0.53      1.35 o 
  -7   4   9        7.91        7.59      2.11 o 
  -6   4   9       46.49       42.92      2.29 o 
  -5   4   9       41.93       39.89      2.15 o 
  -4   4   9      412.69      389.46      7.91 o 
  -3   4   9       26.31       22.22      1.83 o 
  -2   4   9        0.73       -0.18      1.15 o 
  -1   4   9       32.92       33.16      2.08 o 
   0   4   9      131.11      120.67      3.70 o 
   1   4   9      141.20      143.97      5.09 o 
   2   4   9        8.81       11.74      1.59 o 
   3   4   9        2.70        3.21      2.27 o 
   4   4   9       19.93       16.66      1.95 o 
   5   4   9       24.12       26.77      2.28 o 
   6   4   9        0.27        1.12      1.70 o 
   7   4   9       57.33       69.50      4.80 o 
   8   4   9        5.83        4.53      2.10 o 
 -12   5   9       10.69       12.32      1.95 o 
 -11   5   9        2.65        2.32      1.55 o 
 -10   5   9        3.78        3.39      1.47 o 
  -9   5   9        8.12        8.29      1.74 o 
  -8   5   9       58.96       59.04      7.22 o 
  -7   5   9       62.87       51.82      6.22 o 
  -6   5   9        0.10        0.06      1.18 o 
  -5   5   9        9.65        9.63      1.55 o 
  -4   5   9        7.40        7.12      1.38 o 
  -3   5   9       37.26       43.23      2.35 o 
  -2   5   9        1.41        1.72      1.38 o 
  -1   5   9      211.73      193.96      5.01 o 
   0   5   9       21.32       21.54      1.90 o 
   1   5   9       68.38       70.80      2.93 o 
   2   5   9       40.80       40.76      3.54 o 
   3   5   9       82.44       89.91      3.45 o 
   4   5   9       11.71       13.18      1.83 o 
   5   5   9       22.20       21.94      2.24 o 
   6   5   9       83.89       90.05      3.86 o 
   7   5   9       24.84       25.93      2.64 o 
 -12   6   9       33.36       30.92      2.54 o 
 -11   6   9        0.01        1.28      1.70 o 
 -10   6   9        5.70        7.67      2.00 o 
  -9   6   9       16.00       13.40      2.68 o 
  -8   6   9       23.90       24.71      5.21 o 
  -7   6   9        5.35        2.14      1.42 o 
  -6   6   9       58.30       49.21      2.64 o 
  -5   6   9       46.83       41.05      2.45 o 
  -4   6   9      109.72      104.37      3.55 o 
  -3   6   9      405.17      369.05      7.91 o 
  -2   6   9      431.21      417.45      8.66 o 
  -1   6   9        4.09        4.35      1.49 o 
   0   6   9      244.50      220.68      5.60 o 
   1   6   9        1.21        0.51      2.11 o 
   2   6   9       19.72       20.24      2.02 o 
   3   6   9        8.40        7.84      1.75 o 
   4   6   9        1.56       -0.35      1.70 o 
   5   6   9        8.37        7.30      2.14 o 
   6   6   9      153.97      170.00      6.14 o 
 -11   7   9        3.22        7.86      2.23 o 
 -10   7   9       29.49       25.75      3.54 o 
  -9   7   9      101.73      104.21      5.81 o 
  -8   7   9        1.54        0.43      2.61 o 
  -7   7   9        0.23       -0.09      1.36 o 
  -6   7   9       33.04       34.61      2.43 o 
  -5   7   9       15.72       15.01      1.90 o 
  -4   7   9      300.92      286.85      6.81 o 
  -3   7   9      252.93      245.54      6.05 o 
  -2   7   9       14.68       17.87      1.90 o 
  -1   7   9       33.71       31.48      3.40 o 
   0   7   9        4.14        3.92      2.40 o 
   1   7   9        2.42       -0.40      2.27 o 
   2   7   9        9.07        6.95      1.75 o 
   3   7   9        0.79       -0.78      1.53 o 
   4   7   9        2.11       -1.46      1.71 o 
   5   7   9      170.29      172.59      5.49 o 
   6   7   9      107.08      109.02      4.39 o 
 -11   8   9       13.32       17.96      3.81 o 
 -10   8   9        5.02        7.12      2.97 o 
  -9   8   9        4.44        3.41      2.55 o 
  -8   8   9        7.91       10.63      2.84 o 
  -7   8   9       10.14       12.33      1.93 o 
  -6   8   9       31.86       29.62      2.35 o 
  -5   8   9       19.10       22.12      2.10 o 
  -4   8   9       49.43       45.96      2.65 o 
  -3   8   9       46.53       45.86      3.82 o 
  -2   8   9      131.66      129.93      6.22 o 
  -1   8   9        0.60       -1.00      2.27 o 
   0   8   9       17.14       14.82      2.97 o 
   1   8   9       23.21       25.90      2.61 o 
   2   8   9       45.44       50.83      2.97 o 
   3   8   9        2.37        0.75      1.75 o 
   4   8   9       21.47       23.08      2.58 o 
   5   8   9        4.06        4.85      3.08 o 
 -10   9   9        8.02        5.00      2.68 o 
  -9   9   9       96.31       89.32      6.02 o 
  -8   9   9       43.85       45.52      6.82 o 
  -7   9   9        2.03        3.65      1.79 o 
  -6   9   9        5.06        5.30      2.05 o 
  -5   9   9       33.78       36.62      3.82 o 
  -4   9   9       16.53       15.47      3.41 o 
  -3   9   9        0.02        1.08      2.61 o 
  -2   9   9        4.93        9.08      2.59 o 
  -1   9   9        1.94        0.57      2.81 o 
   0   9   9       18.35       21.47      2.34 o 
   1   9   9        4.10        1.10      1.80 o 
   2   9   9        0.12       -1.62      1.79 o 
   3   9   9       10.96        9.63      2.29 o 
  -6  10   9       11.72       12.80      4.81 o 
  -5  10   9        5.42        8.19      2.89 o 
  -4  10   9       11.41       13.73      2.97 o 
  -3  10   9        0.58       -2.22      2.22 o 
  -2  10   9        4.27        2.34      1.80 o 
  -1  10   9       33.19       36.68      2.80 o 
   0  10   9        3.98        4.42      1.95 o 
   1  10   9        7.24        8.51      2.09 o 
   2  10   9        2.39        2.06      1.90 o 
  -6  11   9        0.02        3.07      4.61 o 
  -5  11   9        0.07        3.69      5.41 o 
  -4  11   9        7.71        9.97      2.89 o 
  -3  11   9       26.56       30.85      2.74 o 
  -2  11   9       36.78       45.01      3.15 o 
  -1  11   9       19.14       19.95      2.78 o 
   0  11   9       22.57       24.49      2.61 o 
  -1 -14  10        0.92        3.86      1.80 o 
   0 -14  10       37.66       40.01      2.66 o 
   1 -14  10       13.19       15.59      2.21 o 
   2 -14  10        9.38       10.11      2.19 o 
   3 -14  10       38.55       46.49      3.04 o 
  -3 -13  10       29.66       34.86      2.27 o 
  -2 -13  10        7.27        7.64      1.72 o 
  -1 -13  10        3.13        2.86      1.72 o 
   0 -13  10        0.76        1.12      1.56 o 
   1 -13  10       11.92       14.48      2.03 o 
   2 -13  10        1.62        1.44      1.68 o 
   3 -13  10       20.64       25.70      2.45 o 
   4 -13  10       51.53       54.15      3.20 o 
   5 -13  10       30.41       37.36      2.85 o 
   6 -13  10       23.54       23.73      3.65 o 
  -5 -12  10        1.05       -1.20      2.84 o 
  -4 -12  10        4.18        7.60      1.48 o 
  -3 -12  10       11.71       16.50      2.16 o 
  -2 -12  10        0.06        0.56      1.44 o 
  -1 -12  10        1.79        1.10      1.48 o 
   0 -12  10       33.46       34.07      2.89 o 
   1 -12  10        4.84        5.58      2.25 o 
   2 -12  10       14.19       15.23      1.98 o 
   3 -12  10       43.99       46.72      2.85 o 
   4 -12  10       15.31       14.21      4.20 o 
   5 -12  10      147.60      158.56     11.47 o 
   6 -12  10        6.09        5.49      2.07 o 
   7 -12  10        0.00       -1.83      1.83 o 
  -6 -11  10       60.43       57.92      5.10 o 
  -5 -11  10        0.25        5.14      2.78 o 
  -4 -11  10        5.75        4.38      1.34 o 
  -3 -11  10       36.84       37.48      2.67 o 
  -2 -11  10       15.15       17.74      1.88 o 
  -1 -11  10       12.43       11.04      1.72 o 
   0 -11  10        1.58        2.38      1.48 o 
   1 -11  10       18.81       17.87      1.97 o 
   2 -11  10        8.91        7.78      1.73 o 
   3 -11  10       41.24       38.96      4.28 o 
   4 -11  10       65.41       71.93      3.30 o 
   5 -11  10        0.66       -0.98      1.63 o 
   6 -11  10        0.47       -1.87      2.03 o 
   7 -11  10        8.58       10.83      4.81 o 
   8 -11  10       17.75       20.31      4.21 o 
  -7 -10  10       10.04       10.03      3.12 o 
  -6 -10  10       22.59       29.54      3.97 o 
  -5 -10  10       34.18       33.42      1.75 o 
  -4 -10  10       88.23       86.87      2.85 o 
  -3 -10  10        2.88        0.41      1.18 o 
  -2 -10  10       16.00       15.38      1.63 o 
  -1 -10  10       18.99       17.32      1.80 o 
   0 -10  10      119.57      109.71      3.63 o 
   1 -10  10       60.59       68.50      2.90 o 
   2 -10  10       66.22       70.00      3.04 o 
   3 -10  10        4.36        7.67      1.60 o 
   4 -10  10       25.02       28.92      2.28 o 
   5 -10  10      118.98      132.39      6.24 o 
   6 -10  10       30.25       40.28      4.41 o 
   7 -10  10       25.57       18.95      3.54 o 
   8 -10  10       23.94       29.27      5.61 o 
  -8  -9  10       28.15       24.86      5.21 o 
  -7  -9  10       50.55       52.70      4.67 o 
  -6  -9  10      105.18      111.36      6.09 o 
  -5  -9  10        7.38       10.34      1.25 o 
  -4  -9  10       34.93       34.36      2.32 o 
  -3  -9  10      111.70      110.03      3.28 o 
  -2  -9  10       25.83       27.70      1.89 o 
  -1  -9  10       91.72       92.48      3.16 o 
   0  -9  10        1.84        2.01      1.27 o 
   1  -9  10        2.43        3.60      1.45 o 
   2  -9  10       18.54       12.09      2.26 o 
   3  -9  10        7.89        6.33      1.53 o 
   4  -9  10       17.91       21.89      4.21 o 
   5  -9  10        0.72       -2.01      2.01 o 
   6  -9  10        0.43       -0.42      3.01 o 
   7  -9  10        3.90        5.23      3.41 o 
   8  -9  10      100.32      105.99      6.24 o 
  -9  -8  10        0.04       -1.60      3.21 o 
  -8  -8  10      124.48      124.17      6.79 o 
  -7  -8  10       11.17        6.42      2.32 o 
  -6  -8  10       16.38       18.07      3.02 o 
  -5  -8  10       83.08       78.47      2.56 o 
  -4  -8  10       15.90       13.32      1.46 o 
  -3  -8  10       40.13       39.93      2.14 o 
  -2  -8  10      322.25      311.33      6.52 o 
  -1  -8  10       98.45       91.87      3.13 o 
   0  -8  10        2.59        1.78      1.35 o 
   1  -8  10       57.53       48.22      2.35 o 
   2  -8  10       35.48       42.24      2.30 o 
   3  -8  10       28.43       25.94      2.84 o 
   4  -8  10       45.57       48.13      3.69 o 
   5  -8  10      156.48      148.72      9.02 o 
   6  -8  10        0.43       -2.81      2.81 o 
   7  -8  10        5.08        6.84      3.41 o 
   8  -8  10        0.01        0.88      4.21 o 
 -10  -7  10       57.79       58.19      5.39 o 
  -9  -7  10        3.97        1.30      2.97 o 
  -8  -7  10        0.40       -0.05      1.75 o 
  -7  -7  10       15.09       13.79      1.08 o 
  -6  -7  10       16.83       17.93      1.25 o 
  -5  -7  10      191.18      190.73      4.04 o 
  -4  -7  10        9.84       11.13      1.91 o 
  -3  -7  10       10.09        8.79      1.39 o 
  -2  -7  10      232.23      218.98      5.02 o 
  -1  -7  10       16.00       16.09      1.53 o 
   0  -7  10      115.24      108.80      4.38 o 
   1  -7  10       62.50       58.79      2.55 o 
   2  -7  10       90.82       75.71      4.10 o 
   3  -7  10        0.45       -0.72      1.22 o 
   4  -7  10      190.14      155.42      4.86 o 
   5  -7  10       44.31       49.46      2.65 o 
   6  -7  10       15.37       12.64      2.03 o 
   7  -7  10        0.59        0.55      1.55 o 
   8  -7  10       48.03       49.55      4.54 o 
   9  -7  10        0.41       -0.32      6.82 o 
 -10  -6  10        2.10        2.01      2.84 o 
  -9  -6  10        0.99        1.49      0.91 o 
  -8  -6  10       31.15       35.67      1.64 o 
  -7  -6  10      168.41      168.17      3.49 o 
  -6  -6  10       10.11       11.14      1.17 o 
  -5  -6  10       31.73       32.49      2.03 o 
  -4  -6  10       54.32       45.99      2.14 o 
  -3  -6  10       33.70       35.09      2.03 o 
  -2  -6  10       62.06       61.48      2.78 o 
  -1  -6  10       19.93       19.72      1.79 o 
   0  -6  10      629.60      597.24      9.61 o 
   1  -6  10       12.64       10.81      1.14 o 
   2  -6  10      733.50      641.73     11.82 o 
   3  -6  10       20.35       25.84      1.90 o 
   4  -6  10       83.07       84.34      3.20 o 
   5  -6  10       72.54       75.50      3.15 o 
   6  -6  10       27.33       29.06      2.30 o 
   7  -6  10       73.33       88.46      5.57 o 
   8  -6  10        0.09       -1.30      2.40 o 
   9  -6  10       17.82       13.16      3.54 o 
  10  -6  10       28.20       25.55      4.81 o 
 -11  -5  10       20.49       22.74      1.78 o 
 -10  -5  10        0.10        1.53      1.47 o 
  -9  -5  10        1.30        0.49      1.10 o 
  -8  -5  10        6.42        7.62      1.03 o 
  -7  -5  10        2.80        2.08      0.93 o 
  -6  -5  10       20.46       21.69      1.33 o 
  -5  -5  10        8.63        9.09      1.11 o 
  -4  -5  10        0.03        0.81      0.86 o 
  -3  -5  10        9.12        8.66      1.07 o 
  -2  -5  10      140.68      142.67      2.99 o 
  -1  -5  10       28.15       34.98      1.47 o 
   0  -5  10       38.16       42.04      2.14 o 
   1  -5  10      150.72      164.34      4.06 o 
   2  -5  10      604.92      558.80     10.57 o 
   3  -5  10      121.00      108.15      3.46 o 
   4  -5  10       15.68        8.71      1.55 o 
   5  -5  10        5.56        4.90      1.55 o 
   6  -5  10       13.21       15.43      2.14 o 
   7  -5  10       80.62       83.03      4.51 o 
   8  -5  10      182.66      196.13      9.82 o 
   9  -5  10        1.10       -2.61      3.41 o 
  10  -5  10       37.34       34.40      5.01 o 
 -11  -4  10        1.93        3.22      1.48 o 
 -10  -4  10        8.25        7.44      2.89 o 
  -9  -4  10        0.31       -0.33      1.10 o 
  -8  -4  10       74.69       72.35      2.23 o 
  -7  -4  10        8.79        7.24      1.09 o 
  -6  -4  10        7.17        5.51      1.00 o 
  -5  -4  10       46.08       43.93      2.48 o 
  -4  -4  10      206.71      202.15      3.46 o 
  -3  -4  10      112.70      117.40      2.52 o 
  -2  -4  10      594.12      623.32      7.81 o 
  -1  -4  10        2.47        2.39      0.78 o 
   0  -4  10       66.43       58.26      2.34 o 
   1  -4  10       69.32       65.75      2.54 o 
   2  -4  10       46.12       54.09      2.44 o 
   3  -4  10      139.49      130.66      3.81 o 
   4  -4  10        1.04       -1.18      1.18 o 
   5  -4  10        1.58        0.30      1.34 o 
   6  -4  10        4.54        2.88      1.45 o 
   7  -4  10      161.42      168.56     10.77 o 
   8  -4  10       42.43       45.07      4.39 o 
   9  -4  10        9.42        9.22      3.40 o 
  10  -4  10        1.47        5.46      3.61 o 
 -11  -3  10        2.13        3.73      1.42 o 
 -10  -3  10        1.00        2.71      1.71 o 
  -9  -3  10       11.16       13.43      1.56 o 
  -8  -3  10        0.61        0.54      1.02 o 
  -7  -3  10       58.18       60.93      2.00 o 
  -6  -3  10      409.53      377.26      5.97 o 
  -5  -3  10       11.51        9.40      1.05 o 
  -4  -3  10      108.06      116.60      2.42 o 
  -3  -3  10       40.43       45.57      1.32 o 
  -2  -3  10      125.99      126.76      2.30 o 
  -1  -3  10        2.72        2.46      0.85 o 
   0  -3  10       52.25       52.03      2.72 o 
   1  -3  10      220.72      204.67      5.07 o 
   2  -3  10        2.94        4.01      0.69 o 
   3  -3  10       25.84       30.63      2.05 o 
   4  -3  10       48.74       48.63      2.50 o 
   5  -3  10      131.66      142.72      4.31 o 
   6  -3  10      184.43      188.19      5.21 o 
   7  -3  10        0.77        0.40      2.27 o 
   8  -3  10        3.54       -0.07      2.40 o 
   9  -3  10        9.44        8.42      4.41 o 
  10  -3  10       31.56       31.98      4.25 o 
 -12  -2  10        6.47        5.90      1.60 o 
 -11  -2  10       28.50       28.17      2.32 o 
 -10  -2  10        5.01        6.61      1.46 o 
  -9  -2  10       29.52       34.89      2.07 o 
  -8  -2  10        7.21       10.24      1.27 o 
  -7  -2  10       40.77       40.32      1.68 o 
  -6  -2  10       50.24       46.00      1.68 o 
  -5  -2  10       85.77       78.90      2.15 o 
  -4  -2  10      117.25      102.82      1.94 o 
  -3  -2  10       64.88       59.74      1.72 o 
  -2  -2  10      134.77      134.12      2.19 o 
  -1  -2  10        4.97        6.13      0.99 o 
   0  -2  10        0.71       -0.34      1.12 o 
   1  -2  10      286.73      282.84      6.16 o 
   2  -2  10      203.77      203.15      4.96 o 
   3  -2  10      206.86      175.63      4.61 o 
   4  -2  10        2.97        2.24      1.42 o 
   5  -2  10       98.46       93.09      4.92 o 
   6  -2  10        0.05       -0.90      0.90 o 
   7  -2  10       20.47       12.07      2.84 o 
   8  -2  10       70.50       77.20      5.39 o 
   9  -2  10       29.61       26.92      3.97 o 
 -12  -1  10        0.01       -0.56      1.42 o 
 -11  -1  10        5.00        6.29      1.57 o 
 -10  -1  10        9.01        8.56      1.60 o 
  -9  -1  10       21.47       21.25      2.14 o 
  -8  -1  10       82.56       84.05      2.99 o 
  -7  -1  10        1.55        2.46      0.95 o 
  -6  -1  10        0.02       -0.79      0.79 o 
  -5  -1  10       98.14       98.75      2.34 o 
  -4  -1  10       38.07       43.06      1.61 o 
  -3  -1  10      110.29      111.05      2.05 o 
  -2  -1  10       43.56       35.99      1.19 o 
  -1  -1  10        7.88        9.50      0.85 o 
   0  -1  10       48.59       44.80      2.21 o 
   1  -1  10      613.55      560.60     10.47 o 
   2  -1  10        0.00       -1.05      1.22 o 
   3  -1  10        0.08       -0.06      1.29 o 
   4  -1  10       85.33       75.69      3.05 o 
   5  -1  10        0.07       -1.29      1.29 o 
   6  -1  10        3.13        2.15      1.33 o 
   7  -1  10        0.58        2.81      2.55 o 
   8  -1  10       16.25       18.75      3.81 o 
   9  -1  10       17.77       19.99      4.61 o 
 -12   0  10        7.53       12.02      1.93 o 
 -11   0  10       72.07       76.15      3.27 o 
 -10   0  10      238.37      236.16      5.90 o 
  -9   0  10      116.63      109.11      3.60 o 
  -8   0  10       65.14       73.20      2.79 o 
  -7   0  10        0.06       -0.18      0.82 o 
  -6   0  10      115.26      109.17      2.50 o 
  -5   0  10      457.92      434.57      5.84 o 
  -4   0  10        0.64       -0.64      0.64 o 
  -3   0  10       17.16       17.14      0.92 o 
  -2   0  10       38.63       37.77      1.17 o 
  -1   0  10       32.24       27.75      1.11 o 
   0   0  10       86.51       77.83      2.85 o 
   1   0  10       76.21       82.11      3.00 o 
   2   0  10       87.46       98.55      3.36 o 
   3   0  10       77.75       76.57      3.00 o 
   4   0  10      121.46      112.73      3.76 o 
   5   0  10        0.90        0.62      1.00 o 
   6   0  10       13.14       14.04      1.79 o 
   7   0  10       23.84       26.09      2.10 o 
   8   0  10        0.42       -2.68      2.68 o 
   9   0  10        0.93        2.38      2.68 o 
 -12   1  10        4.40        5.10      1.70 o 
 -11   1  10        0.86        2.28      1.59 o 
 -10   1  10        8.42        5.05      1.57 o 
  -9   1  10      129.39      116.01      3.71 o 
  -8   1  10      222.44      201.02      6.25 o 
  -7   1  10       82.28       83.78      2.85 o 
  -6   1  10       35.04       32.71      1.40 o 
  -5   1  10        6.67        5.82      0.78 o 
  -4   1  10       32.49       29.41      1.11 o 
  -3   1  10      135.34      155.28      2.52 o 
  -2   1  10        3.76        2.64      0.64 o 
  -1   1  10       54.54       49.51      1.38 o 
   0   1  10       39.51       40.26      2.14 o 
   1   1  10      322.59      320.78      6.86 o 
   2   1  10      425.69      385.35      7.91 o 
   3   1  10      437.81      416.38      8.51 o 
   4   1  10      316.37      313.75      7.05 o 
   5   1  10        0.46        0.68      1.35 o 
   6   1  10       24.99       19.75      1.95 o 
   7   1  10        9.41        7.51      1.77 o 
   8   1  10        3.34        2.17      4.41 o 
   9   1  10        0.82       -0.40      2.55 o 
 -12   2  10        0.30        1.39      1.65 o 
 -11   2  10       25.42       28.85      2.89 o 
 -10   2  10       40.03       39.89      2.55 o 
  -9   2  10        7.96        6.02      1.40 o 
  -8   2  10       60.80       62.88      3.94 o 
  -7   2  10       46.93       40.43      2.10 o 
  -6   2  10      123.94      120.07      2.86 o 
  -5   2  10      103.39      111.21      2.10 o 
  -4   2  10        1.96        2.24      0.70 o 
  -3   2  10        2.32        5.06      0.89 o 
  -2   2  10      110.61      118.07      2.46 o 
  -1   2  10       23.50       22.76      0.97 o 
   0   2  10      447.58      425.07      8.56 o 
   1   2  10       77.68       68.20      2.94 o 
   2   2  10        1.96        1.36      1.27 o 
   3   2  10       38.71       43.96      2.72 o 
   4   2  10       46.54       38.32      4.81 o 
   5   2  10        1.44        2.71      1.53 o 
   6   2  10       14.62       16.79      2.99 o 
   7   2  10       28.93       33.27      2.57 o 
   8   2  10       26.86       21.90      3.69 o 
 -12   3  10       13.72       14.96      2.01 o 
 -11   3  10       73.14       71.95      3.41 o 
 -10   3  10       18.18       16.85      1.95 o 
  -9   3  10       10.74        7.67      1.55 o 
  -8   3  10       37.85       39.01      2.24 o 
  -7   3  10        1.37        0.34      1.07 o 
  -6   3  10       35.30       36.78      1.72 o 
  -5   3  10        7.16        5.38      1.08 o 
  -4   3  10       62.39       61.74      1.71 o 
  -3   3  10       57.63       64.09      1.76 o 
  -2   3  10       85.46       77.22      3.04 o 
  -1   3  10       33.20       29.21      2.14 o 
   0   3  10       26.46       27.15      3.76 o 
   1   3  10       14.10       10.67      1.54 o 
   2   3  10      156.84      146.93      4.16 o 
   3   3  10        0.83        2.66      2.22 o 
   4   3  10       46.12       51.06      2.66 o 
   5   3  10       10.59        9.00      1.79 o 
   6   3  10       43.87       49.18      3.47 o 
   7   3  10        1.25        0.01      2.49 o 
   8   3  10        2.27        0.96      1.88 o 
 -12   4  10        0.79        2.44      1.59 o 
 -11   4  10        0.79        3.39      1.70 o 
 -10   4  10       18.19       18.01      2.01 o 
  -9   4  10        6.40        5.31      1.50 o 
  -8   4  10       14.31       10.31      1.91 o 
  -7   4  10       46.19       45.68      3.70 o 
  -6   4  10      109.00       99.31      3.39 o 
  -5   4  10       81.58       71.53      2.80 o 
  -4   4  10       37.92       33.34      2.10 o 
  -3   4  10       57.47       56.82      2.60 o 
  -2   4  10        0.09       -1.18      1.18 o 
  -1   4  10      246.67      217.70      5.46 o 
   0   4  10      566.45      496.96      9.87 o 
   1   4  10       93.14       87.59      3.25 o 
   2   4  10        4.63        2.53      3.81 o 
   3   4  10       20.45       18.86      3.12 o 
   4   4  10        3.03        1.38      1.49 o 
   5   4  10        7.08        7.57      1.82 o 
   6   4  10      109.71      110.45      4.14 o 
   7   4  10        1.94        0.25      2.32 o 
 -12   5  10        0.68        0.94      2.60 o 
 -11   5  10        1.80       -1.08      1.42 o 
 -10   5  10        3.54        1.85      1.45 o 
  -9   5  10        0.13        0.74      1.25 o 
  -8   5  10        9.68       10.31      3.38 o 
  -7   5  10        1.82        2.18      1.92 o 
  -6   5  10      131.82      130.37      4.09 o 
  -5   5  10       13.22       11.78      1.75 o 
  -4   5  10       19.15       20.56      1.90 o 
  -3   5  10        8.78        7.37      1.63 o 
  -2   5  10      464.78      429.66      8.86 o 
  -1   5  10      156.16      122.18      3.91 o 
   0   5  10      112.29      103.70      4.51 o 
   1   5  10       18.99       18.65      2.84 o 
   2   5  10       26.63       21.47      3.25 o 
   3   5  10        3.80        7.52      1.70 o 
   4   5  10       62.71       60.55      3.13 o 
   5   5  10       10.11       11.25      2.05 o 
   6   5  10       21.11       14.91      2.32 o 
   7   5  10       43.15       48.12      6.42 o 
 -11   6  10        1.76        4.99      1.91 o 
 -10   6  10       34.90       35.86      3.46 o 
  -9   6  10        0.36        3.77      1.74 o 
  -8   6  10        3.17        2.36      2.22 o 
  -7   6  10       13.82       12.98      2.68 o 
  -6   6  10        0.97        1.80      1.49 o 
  -5   6  10        0.00       -0.68      1.33 o 
  -4   6  10        0.30        0.77      1.47 o 
  -3   6  10      190.49      178.25      4.95 o 
  -2   6  10       48.09       49.44      2.69 o 
  -1   6  10        3.52        4.35      1.53 o 
   0   6  10       13.75        9.86      2.68 o 
   1   6  10        0.04       -0.40      2.27 o 
   2   6  10        2.65        2.57      2.40 o 
   3   6  10        1.07        2.01      1.60 o 
   4   6  10        2.23        0.83      1.83 o 
   5   6  10       51.16       54.22      3.53 o 
   6   6  10        1.16        0.11      1.90 o 
 -11   7  10       10.61       10.51      1.93 o 
 -10   7  10        2.67        6.34      2.38 o 
  -9   7  10        3.11        2.90      2.81 o 
  -8   7  10        3.29        1.79      2.40 o 
  -7   7  10      122.94      126.04      8.42 o 
  -6   7  10       85.16       82.40      3.49 o 
  -5   7  10       32.76       36.09      3.47 o 
  -4   7  10        0.11        1.63      1.49 o 
  -3   7  10       63.26       69.32      3.19 o 
  -2   7  10        4.43        3.72      1.82 o 
  -1   7  10       48.54       43.13      3.69 o 
   0   7  10        0.00        0.68      2.40 o 
   1   7  10       11.89       12.85      2.84 o 
   2   7  10       23.86       17.12      2.19 o 
   3   7  10       69.05       80.90      3.60 o 
   4   7  10       22.20       25.50      3.59 o 
   5   7  10       90.87       95.09      4.18 o 
 -10   8  10        0.02        1.18      2.68 o 
  -9   8  10        9.06        7.77      2.68 o 
  -8   8  10      126.98      122.28      6.38 o 
  -7   8  10       28.14       25.88      3.54 o 
  -6   8  10        0.13        1.00      1.51 o 
  -5   8  10       27.70       33.83      2.89 o 
  -4   8  10       70.78       70.83      4.11 o 
  -3   8  10        0.29        2.81      2.40 o 
  -2   8  10        6.82        9.16      3.21 o 
  -1   8  10       23.40       28.88      3.54 o 
   0   8  10       54.03       52.34      4.25 o 
   1   8  10       29.74       30.71      2.64 o 
   2   8  10      154.68      162.49      5.15 o 
   3   8  10       12.32       11.12      2.25 o 
   4   8  10      100.39      102.82      4.39 o 
  -9   9  10       75.04       77.24     10.23 o 
  -8   9  10       35.30       33.63      3.97 o 
  -7   9  10      176.91      197.66     17.44 o 
  -6   9  10       50.51       53.88      4.51 o 
  -5   9  10        0.50       -0.26      2.30 o 
  -4   9  10       32.94       23.50      3.37 o 
  -3   9  10        3.40        3.74      2.68 o 
  -2   9  10       28.52       31.08      9.42 o 
  -1   9  10       77.97       83.39      5.52 o 
   0   9  10       31.34       39.59      2.95 o 
   1   9  10       31.55       43.26      4.75 o 
   2   9  10       53.95       60.51      3.55 o 
  -6  10  10        1.81        4.88      4.21 o 
  -5  10  10       25.98       30.48      8.82 o 
  -4  10  10       16.89       23.92      6.42 o 
  -3  10  10        2.46        0.70      2.68 o 
  -2  10  10        2.34        6.38      4.55 o 
  -1  10  10       50.74       50.60      4.40 o 
   0  10  10       41.93       35.18      5.27 o 
   1  10  10        1.16       -1.55      1.70 o 
  -5  11  10        0.91        1.96      2.59 o 
  -4  11  10       26.74       35.22      4.10 o 
  -3  11  10        5.96        7.28      2.12 o 
  -2  11  10       22.36       26.80      3.22 o 
   1 -14  11        6.94        7.94      3.21 o 
   2 -14  11       13.56       16.44      4.01 o 
  -3 -13  11      114.58      141.09      5.33 o 
  -2 -13  11        9.09        9.83      2.37 o 
  -1 -13  11        1.52       -0.73      1.62 o 
   0 -13  11       17.69       14.90      2.18 o 
   1 -13  11        2.09        0.12      1.73 o 
   2 -13  11       38.30       39.92      3.64 o 
   3 -13  11        0.79       -0.40      2.46 o 
   4 -13  11        0.10        0.43      2.31 o 
   5 -13  11        0.38       -0.85      3.42 o 
  -5 -12  11       21.25       24.94      3.97 o 
  -4 -12  11        3.17        5.26      1.34 o 
  -3 -12  11        1.04       -0.21      1.41 o 
  -2 -12  11        0.53       -0.01      1.87 o 
  -1 -12  11       27.45       30.13      2.28 o 
   0 -12  11       32.36       38.27      2.58 o 
   1 -12  11        7.44        5.10      2.03 o 
   2 -12  11        3.25        3.71      1.68 o 
   3 -12  11        2.32       -0.11      1.73 o 
   4 -12  11        1.81        2.94      1.82 o 
   5 -12  11        1.82        2.13      1.88 o 
   6 -12  11        0.41       -0.88      2.95 o 
  -6 -11  11        4.56        1.41      3.61 o 
  -5 -11  11       43.94       45.21      2.98 o 
  -4 -11  11       14.38       18.04      2.27 o 
  -3 -11  11        8.39        9.76      1.57 o 
  -2 -11  11        0.58        2.50      1.48 o 
  -1 -11  11       53.45       53.38      2.79 o 
   0 -11  11       31.94       37.65      2.42 o 
   1 -11  11       56.34       55.97      2.90 o 
   2 -11  11      139.16      149.09      4.70 o 
   3 -11  11       33.76       28.94      2.39 o 
   4 -11  11       57.30       54.88      3.10 o 
   5 -11  11        1.96       -0.43      1.66 o 
   6 -11  11        1.12        0.47      1.75 o 
   7 -11  11        8.78       10.03      3.61 o 
  -7 -10  11        9.87       13.16      3.54 o 
  -6 -10  11        7.88        6.97      2.97 o 
  -5 -10  11        3.23        4.35      1.15 o 
  -4 -10  11        6.90        8.23      1.41 o 
  -3 -10  11        0.77        0.26      1.26 o 
  -2 -10  11       26.12       27.61      2.72 o 
  -1 -10  11        0.01       -0.22      1.35 o 
   0 -10  11       98.84       98.36      3.54 o 
   1 -10  11       42.10       42.07      2.54 o 
   2 -10  11        0.25        0.09      1.42 o 
   3 -10  11        7.05        5.89      1.75 o 
   4 -10  11       40.40       45.03      2.69 o 
   5 -10  11        1.81       -1.16      2.61 o 
   6 -10  11        1.78        0.40      3.81 o 
   7 -10  11       37.33       50.82      4.82 o 
   8 -10  11       65.37       89.30      5.95 o 
  -8  -9  11        0.30        0.07      2.40 o 
  -7  -9  11        1.80        0.23      2.68 o 
  -6  -9  11       28.30       31.97      1.55 o 
  -5  -9  11      157.51      155.03      5.74 o 
  -4  -9  11       22.10       21.51      1.67 o 
  -3  -9  11       11.11       10.84      1.54 o 
  -2  -9  11       17.21       18.63      1.77 o 
  -1  -9  11      170.00      167.88      4.45 o 
   0  -9  11      239.53      230.02      5.55 o 
   1  -9  11        0.05       -0.39      1.33 o 
   2  -9  11        8.52       10.22      1.70 o 
   3  -9  11        5.35        5.97      1.59 o 
   4  -9  11       12.55       12.50      3.61 o 
   5  -9  11        0.34       -2.27      2.27 o 
   6  -9  11      180.59      197.66      8.08 o 
   7  -9  11        2.07        0.40      2.55 o 
   8  -9  11       19.64       31.24      4.10 o 
  -9  -8  11        1.75       -3.21      3.61 o 
  -8  -8  11       55.31       57.68      5.12 o 
  -7  -8  11        6.14        5.01      2.23 o 
  -6  -8  11      112.15      111.68      3.82 o 
  -5  -8  11      102.77       99.19      3.11 o 
  -4  -8  11      186.63      183.56      6.45 o 
  -3  -8  11        3.63        2.66      1.33 o 
  -2  -8  11        5.35        3.57      1.49 o 
  -1  -8  11      174.66      165.81      4.38 o 
   0  -8  11       48.29       50.07      2.45 o 
   1  -8  11        0.11       -0.29      1.34 o 
   2  -8  11        0.66       -0.16      1.26 o 
   3  -8  11        3.48        0.60      1.98 o 
   4  -8  11       11.41       11.50      2.55 o 
   5  -8  11        0.89        0.40      2.27 o 
   6  -8  11       42.75       52.70      4.23 o 
   7  -8  11       28.51       30.08      6.02 o 
  -9  -7  11       52.61       51.74      4.82 o 
  -8  -7  11       24.86       23.64      2.68 o 
  -7  -7  11        4.57        4.56      1.67 o 
  -6  -7  11       32.42       34.94      2.71 o 
  -5  -7  11      149.95      139.61      3.47 o 
  -4  -7  11      184.84      166.64      4.26 o 
  -3  -7  11       36.69       36.68      2.04 o 
  -2  -7  11      265.61      265.39      5.83 o 
  -1  -7  11        2.85        1.23      1.33 o 
   0  -7  11       11.93        8.16      1.42 o 
   1  -7  11       33.32       33.05      2.10 o 
   2  -7  11       36.84       40.05      3.25 o 
   3  -7  11        0.76       -0.19      2.11 o 
   4  -7  11       43.65       45.95      6.82 o 
   5  -7  11       19.83       16.54      2.84 o 
   6  -7  11        4.25        8.91      2.68 o 
   7  -7  11        3.92        3.80      2.68 o 
 -10  -6  11        0.56        1.00      2.55 o 
  -9  -6  11       10.66       10.20      1.62 o 
  -8  -6  11        3.66        3.60      1.02 o 
  -7  -6  11      106.20      100.91      3.10 o 
  -6  -6  11       58.78       63.03      2.16 o 
  -5  -6  11       78.14       67.13      2.19 o 
  -4  -6  11       52.59       56.64      2.16 o 
  -3  -6  11      103.28      103.70      3.20 o 
  -2  -6  11       25.25       23.82      1.74 o 
  -1  -6  11      108.78      107.00      3.29 o 
   0  -6  11      220.38      224.06      5.21 o 
   1  -6  11      531.68      474.04      9.56 o 
   2  -6  11       88.64      101.09      3.40 o 
   3  -6  11        7.67        2.40      1.38 o 
   4  -6  11       23.21       24.31      2.10 o 
   5  -6  11        7.34        7.87      1.97 o 
   6  -6  11        2.09        0.23      1.53 o 
   7  -6  11       40.72       42.79      2.89 o 
   8  -6  11       10.37        5.39      3.61 o 
   9  -6  11        5.22        3.21      3.40 o 
 -10  -5  11       23.34       22.91      1.85 o 
  -9  -5  11        0.12        0.02      1.13 o 
  -8  -5  11        2.92        4.34      1.13 o 
  -7  -5  11       26.47       27.71      1.53 o 
  -6  -5  11       20.78       21.94      1.45 o 
  -5  -5  11       18.86       16.90      1.33 o 
  -4  -5  11       17.20       14.64      1.31 o 
  -3  -5  11        0.41        0.67      1.06 o 
  -2  -5  11      114.55      116.03      3.80 o 
  -1  -5  11      312.47      263.39      5.66 o 
   0  -5  11        0.29       -0.84      0.84 o 
   1  -5  11        3.31        3.32      1.29 o 
   2  -5  11      168.95      174.46      4.61 o 
   3  -5  11       48.50       44.46      2.39 o 
   4  -5  11       75.93       88.22      3.40 o 
   5  -5  11       68.13       69.06      3.15 o 
   6  -5  11       88.55       72.24      6.14 o 
   7  -5  11       11.33       20.14      3.59 o 
   8  -5  11      190.99      205.11      8.93 o 
   9  -5  11       15.15       13.62      3.54 o 
 -11  -4  11       22.49       23.68      2.01 o 
 -10  -4  11        2.23        3.81      1.42 o 
  -9  -4  11        6.77        6.66      1.42 o 
  -8  -4  11        3.36        2.33      1.07 o 
  -7  -4  11        6.46       10.47      1.26 o 
  -6  -4  11        0.15       -1.03      1.03 o 
  -5  -4  11       40.39       37.53      1.66 o 
  -4  -4  11       78.86       77.99      2.24 o 
  -3  -4  11       55.24       45.52      1.71 o 
  -2  -4  11       34.74       40.32      2.05 o 
  -1  -4  11      115.55      116.45      2.73 o 
   0  -4  11        6.11        4.66      1.24 o 
   1  -4  11      106.96       94.84      3.20 o 
   2  -4  11      118.88      107.57      3.46 o 
   3  -4  11        4.46        0.24      1.26 o 
   4  -4  11       42.06       38.92      2.61 o 
   5  -4  11      158.34      180.32      6.42 o 
   6  -4  11        2.48        1.41      2.08 o 
   7  -4  11       20.23       13.75      3.08 o 
   8  -4  11        5.59        4.21      6.02 o 
   9  -4  11       99.44      114.31      9.62 o 
 -11  -3  11       16.04       15.36      2.18 o 
 -10  -3  11       15.74       15.67      1.83 o 
  -9  -3  11       83.75       82.60      3.09 o 
  -8  -3  11        9.69        6.50      1.17 o 
  -7  -3  11       21.74       23.28      1.43 o 
  -6  -3  11       15.47       14.36      1.22 o 
  -5  -3  11      132.89      118.60      3.45 o 
  -4  -3  11        7.81       10.43      1.14 o 
  -3  -3  11        4.37        3.58      0.95 o 
  -2  -3  11        3.26        3.96      0.79 o 
  -1  -3  11        7.16        6.42      1.01 o 
   0  -3  11      202.24      194.00      4.66 o 
   1  -3  11        3.84        4.59      1.38 o 
   2  -3  11        1.15        0.25      1.22 o 
   3  -3  11      212.97      209.47      5.31 o 
   4  -3  11      842.45      790.71     14.67 o 
   5  -3  11       68.91       68.37      3.10 o 
   6  -3  11        8.82        5.64      1.97 o 
   7  -3  11        5.32        0.80      4.81 o 
   8  -3  11       29.36       28.69      4.21 o 
   9  -3  11        6.82        4.62      4.41 o 
 -11  -2  11        1.33        4.15      1.60 o 
 -10  -2  11        0.40        1.14      1.42 o 
  -9  -2  11       44.82       47.26      2.45 o 
  -8  -2  11       28.48       32.90      1.62 o 
  -7  -2  11      127.53      121.91      3.08 o 
  -6  -2  11        0.44       -0.68      0.82 o 
  -5  -2  11        8.47        9.93      1.45 o 
  -4  -2  11      217.45      215.28      3.87 o 
  -3  -2  11       37.19       35.12      1.23 o 
  -2  -2  11       64.58       75.91      1.74 o 
  -1  -2  11       44.71       48.10      1.77 o 
   0  -2  11      260.80      233.25      5.31 o 
   1  -2  11        0.16        0.60      1.29 o 
   2  -2  11     1692.54     1577.65     26.80 o 
   3  -2  11      105.12      106.15      3.61 o 
   4  -2  11        0.05       -1.42      1.42 o 
   5  -2  11       21.66       25.93      2.78 o 
   6  -2  11       15.21       17.10      3.12 o 
   7  -2  11       51.68       55.14      4.67 o 
   8  -2  11       21.05       17.68      3.40 o 
   9  -2  11       56.02       67.71      6.02 o 
 -12  -1  11        0.56        2.08      1.57 o 
 -11  -1  11        2.51        2.90      1.53 o 
 -10  -1  11       47.50       51.34      3.13 o 
  -9  -1  11      119.92      112.45      3.69 o 
  -8  -1  11       26.37       25.64      1.71 o 
  -7  -1  11       17.60       20.34      1.30 o 
  -6  -1  11        5.80        4.81      0.98 o 
  -5  -1  11        2.92        0.55      0.98 o 
  -4  -1  11        2.67        2.64      0.76 o 
  -3  -1  11       32.58       32.25      1.19 o 
  -2  -1  11       63.63       72.83      1.71 o 
  -1  -1  11       14.47       15.56      1.70 o 
   0  -1  11       88.58       80.58      2.90 o 
   1  -1  11      745.36      686.93     12.63 o 
   2  -1  11      540.50      502.12      9.87 o 
   3  -1  11       27.71       27.84      2.10 o 
   4  -1  11       24.68       27.32      2.32 o 
   5  -1  11        1.09        2.61      1.60 o 
   6  -1  11       32.32       36.68      2.66 o 
   7  -1  11      193.41      208.51      8.78 o 
   8  -1  11       14.13       17.87      3.69 o 
   9  -1  11        0.03       -0.51      2.68 o 
 -12   0  11        3.51        4.19      1.66 o 
 -11   0  11       14.44       19.42      2.11 o 
 -10   0  11        0.14        1.30      1.42 o 
  -9   0  11       60.83       65.32      2.84 o 
  -8   0  11       35.01       31.40      2.01 o 
  -7   0  11       37.82       41.18      1.68 o 
  -6   0  11       23.17       22.11      1.52 o 
  -5   0  11       33.92       33.77      1.40 o 
  -4   0  11        3.20        1.24      0.69 o 
  -3   0  11       86.39       89.31      1.84 o 
  -2   0  11      320.61      333.89      5.46 o 
  -1   0  11      130.59      131.82      2.52 o 
   0   0  11        0.62       -0.25      1.33 o 
   1   0  11       28.53       30.58      2.29 o 
   2   0  11        0.00        0.99      1.38 o 
   3   0  11       92.20       88.30      3.30 o 
   4   0  11       57.69       63.91      4.15 o 
   5   0  11       33.50       29.81      3.40 o 
   6   0  11       55.78       65.35      3.59 o 
   7   0  11       31.55       33.30      7.02 o 
   8   0  11        2.45        1.20      2.84 o 
 -12   1  11       17.46       20.35      2.21 o 
 -11   1  11       11.72       11.57      1.85 o 
 -10   1  11        8.92        6.74      1.65 o 
  -9   1  11       17.19       13.52      1.70 o 
  -8   1  11        1.88        0.74      1.25 o 
  -7   1  11       16.61       15.39      1.38 o 
  -6   1  11        2.59        1.30      0.85 o 
  -5   1  11       61.80       64.87      1.85 o 
  -4   1  11      307.23      327.24      4.46 o 
  -3   1  11        9.01        6.17      0.79 o 
  -2   1  11      423.37      434.08      5.51 o 
  -1   1  11      264.55      260.27      4.76 o 
   0   1  11       14.20       13.18      1.70 o 
   1   1  11      502.50      493.26      9.77 o 
   2   1  11       89.74       91.81      3.36 o 
   3   1  11        8.05       10.51      1.65 o 
   4   1  11       58.50       64.97      3.53 o 
   5   1  11       44.36       36.69      2.40 o 
   6   1  11       38.09       32.07      2.38 o 
   7   1  11        7.72        7.43      1.91 o 
   8   1  11       46.67       53.74      6.42 o 
 -12   2  11       25.00       18.28      2.24 o 
 -11   2  11       98.36       94.66      4.52 o 
 -10   2  11       95.64       92.03      4.40 o 
  -9   2  11       39.15       36.64      3.18 o 
  -8   2  11       35.90       33.46      2.89 o 
  -7   2  11        2.50        2.19      1.20 o 
  -6   2  11        0.69        1.12      1.03 o 
  -5   2  11       20.56       20.30      0.99 o 
  -4   2  11        0.85        0.37      0.67 o 
  -3   2  11       20.29       24.12      1.35 o 
  -2   2  11        0.08       -0.51      0.51 o 
  -1   2  11       74.05       72.89      2.05 o 
   0   2  11       37.47       33.51      2.18 o 
   1   2  11       38.94       39.18      3.07 o 
   2   2  11      135.76      127.50      4.00 o 
   3   2  11       18.25       20.17      2.05 o 
   4   2  11        0.70       -0.32      2.11 o 
   5   2  11        2.09        3.25      1.53 o 
   6   2  11       10.35        8.69      2.08 o 
   7   2  11        4.95        2.94      1.90 o 
   8   2  11        5.82        7.11      3.25 o 
 -12   3  11        5.10        3.62      1.75 o 
 -11   3  11       21.91       20.57      2.25 o 
 -10   3  11        1.58        0.12      1.39 o 
  -9   3  11      143.69      141.36      4.29 o 
  -8   3  11        1.69        2.33      1.29 o 
  -7   3  11        3.13        2.94      1.16 o 
  -6   3  11        8.82        9.47      1.36 o 
  -5   3  11      329.78      318.17      8.22 o 
  -4   3  11        2.57        2.84      0.85 o 
  -3   3  11      153.97      145.30      3.35 o 
  -2   3  11       19.40       23.79      1.41 o 
  -1   3  11       37.64       39.52      2.39 o 
   0   3  11      728.20      680.90     12.93 o 
   1   3  11      138.56      110.22      3.76 o 
   2   3  11       95.47       99.21      3.58 o 
   3   3  11       15.49       16.54      3.12 o 
   4   3  11       14.09       11.32      1.91 o 
   5   3  11        9.38        8.75      2.08 o 
   6   3  11       49.58       49.43      5.15 o 
   7   3  11       57.64       63.77      3.43 o 
 -11   4  11        0.01       -1.31      1.42 o 
 -10   4  11        1.86        3.07      1.48 o 
  -9   4  11       16.90       16.65      1.93 o 
  -8   4  11        7.95        8.87      1.53 o 
  -7   4  11        0.00       -1.05      1.05 o 
  -6   4  11       10.77        9.15      1.70 o 
  -5   4  11      145.47      141.74      4.24 o 
  -4   4  11      165.89      174.25      4.75 o 
  -3   4  11        4.52        4.20      1.49 o 
  -2   4  11      348.06      327.94      7.36 o 
  -1   4  11        0.03       -0.23      1.36 o 
   0   4  11       29.43       34.47      2.34 o 
   1   4  11        0.46       -1.31      1.31 o 
   2   4  11       18.48       15.61      2.97 o 
   3   4  11        3.93        2.24      2.81 o 
   4   4  11       14.23       10.87      1.90 o 
   5   4  11       32.20       35.57      2.69 o 
   6   4  11       59.60       60.61      4.46 o 
 -11   5  11        2.75        4.53      1.65 o 
 -10   5  11        5.09        4.46      1.78 o 
  -9   5  11        2.55        3.74      1.74 o 
  -8   5  11       42.65       39.50      3.55 o 
  -7   5  11        0.18        1.34      2.11 o 
  -6   5  11        0.44        2.65      2.11 o 
  -5   5  11       63.84       66.05      2.95 o 
  -4   5  11        0.78        0.84      1.45 o 
  -3   5  11       61.95       58.61      2.89 o 
  -2   5  11       42.28       31.16      2.35 o 
  -1   5  11        7.58        7.03      2.03 o 
   0   5  11        0.33       -1.34      1.34 o 
   1   5  11       28.05       21.17      3.61 o 
   2   5  11        1.30        1.77      2.40 o 
   3   5  11       26.97       33.72      2.64 o 
   4   5  11      133.23      136.33      5.38 o 
   5   5  11      223.53      252.09      6.67 o 
   6   5  11       32.89       44.80      3.20 o 
 -11   6  11       10.64       12.65      1.99 o 
 -10   6  11        0.28        1.12      1.59 o 
  -9   6  11       17.88       14.55      2.34 o 
  -8   6  11       37.00       43.05      3.97 o 
  -7   6  11       99.18       83.60     11.43 o 
  -6   6  11      106.83      102.75      5.52 o 
  -5   6  11      165.00      166.36      4.91 o 
  -4   6  11       26.63       30.79      2.34 o 
  -3   6  11       17.04       18.71      2.18 o 
  -2   6  11      102.13       90.58      3.60 o 
  -1   6  11        6.69        5.01      2.55 o 
   0   6  11        0.65        2.34      2.40 o 
   1   6  11       14.64       10.85      2.97 o 
   2   6  11       28.87       26.96      3.69 o 
   3   6  11       78.67       87.68      3.78 o 
   4   6  11      375.85      433.59      9.58 o 
   5   6  11       10.71       12.19      2.39 o 
 -10   7  11        6.87        4.89      1.91 o 
  -9   7  11       18.86       23.30      3.54 o 
  -8   7  11       16.18       15.42      3.25 o 
  -7   7  11       75.31       70.08      6.22 o 
  -6   7  11       59.14       51.70      4.23 o 
  -5   7  11      144.51      134.87      4.55 o 
  -4   7  11        0.04       -0.66      1.74 o 
  -3   7  11       57.54       57.51      4.64 o 
  -2   7  11       17.06       20.21      3.25 o 
  -1   7  11       36.89       31.68      3.69 o 
   0   7  11       11.34       10.10      2.97 o 
   1   7  11       12.91        7.70      5.81 o 
   2   7  11      102.55      105.16      4.23 o 
   3   7  11      156.04      171.43      5.44 o 
   4   7  11       39.56       42.57      4.01 o 
  -9   8  11       14.67       20.47      4.01 o 
  -8   8  11        4.85        5.94      2.97 o 
  -7   8  11        1.27        3.65      2.68 o 
  -6   8  11       27.97       23.82      3.54 o 
  -5   8  11       13.41       12.41      2.03 o 
  -4   8  11        0.44       -0.80      3.61 o 
  -3   8  11       10.50       11.55      2.79 o 
  -2   8  11       67.11       67.77      5.21 o 
  -1   8  11       43.64       50.82      4.54 o 
   0   8  11        8.24        6.22      3.12 o 
   1   8  11       21.62       25.97      2.60 o 
   2   8  11        1.82       -1.73      1.73 o 
   3   8  11       13.42       12.99      2.34 o 
  -5   9  11        0.15       -2.53      3.81 o 
  -4   9  11        3.89        7.31      6.22 o 
  -3   9  11       21.64       30.00      3.82 o 
  -2   9  11        0.01        0.93      2.68 o 
  -1   9  11       43.55       40.26      4.39 o 
   0   9  11        3.34        3.61      2.01 o 
   1   9  11       53.39       58.54      5.67 o 
  -5  10  11        0.83        6.74      6.62 o 
  -4  10  11       21.91       25.61      3.65 o 
  -3  10  11       16.40       20.47      4.01 o 
  -2  10  11       14.80       20.86      3.65 o 
  -1  10  11        4.91        4.81      2.14 o 
  -2 -13  12       16.20       18.61      2.82 o 
  -1 -13  12        0.89       -1.94      1.94 o 
   0 -13  12        4.39        3.76      2.42 o 
   1 -13  12       17.38       22.59      2.49 o 
   2 -13  12       62.69       69.44      3.49 o 
   3 -13  12        6.52        8.94      2.66 o 
  -4 -12  12       12.89       20.09      3.70 o 
  -3 -12  12        0.56       -1.74      1.74 o 
  -2 -12  12       11.75       10.41      1.95 o 
  -1 -12  12        3.96        3.42      1.68 o 
   0 -12  12       21.15       22.89      2.23 o 
   1 -12  12        7.57        6.37      1.90 o 
   2 -12  12        0.18       -1.61      1.61 o 
   3 -12  12       21.49       22.67      2.46 o 
   4 -12  12        0.26       -0.17      1.88 o 
   5 -12  12        2.47        3.21      2.43 o 
  -5 -11  12        1.08        0.24      1.57 o 
  -4 -11  12       12.84       15.72      2.08 o 
  -3 -11  12        6.25        8.46      2.08 o 
  -2 -11  12        7.18        9.56      1.72 o 
  -1 -11  12        5.24        2.99      1.66 o 
   0 -11  12        1.33        1.31      1.91 o 
   1 -11  12       21.92       22.94      2.27 o 
   2 -11  12       51.67       55.85      3.13 o 
   3 -11  12       15.68       15.36      2.15 o 
   4 -11  12       39.82       39.24      2.85 o 
   5 -11  12       17.96       17.68      2.43 o 
   6 -11  12       43.28       61.14      3.54 o 
  -7 -10  12        1.58        7.93      3.25 o 
  -6 -10  12       56.53       47.93      4.67 o 
  -5 -10  12       13.81       11.63      1.68 o 
  -4 -10  12        0.74       -0.86      1.79 o 
  -3 -10  12        5.92        4.42      1.44 o 
  -2 -10  12       79.91       75.89      3.13 o 
  -1 -10  12        1.33        1.45      1.51 o 
   0 -10  12        4.01        3.97      1.59 o 
   1 -10  12      218.64      226.62      7.28 o 
   2 -10  12       42.93       51.14      2.90 o 
   3 -10  12        4.67        3.61      1.80 o 
   4 -10  12       20.03       22.13      2.32 o 
   5 -10  12       20.18       20.21      2.39 o 
   6 -10  12       27.08       35.29      4.25 o 
   7 -10  12      222.83      274.31     13.03 o 
  -8  -9  12       16.97       18.84      4.21 o 
  -7  -9  12       44.24       49.71      9.62 o 
  -6  -9  12        5.27        5.70      1.39 o 
  -5  -9  12        1.78        1.30      1.47 o 
  -4  -9  12      168.49      166.00      4.69 o 
  -3  -9  12      112.87      110.09      3.56 o 
  -2  -9  12        2.47        2.56      1.41 o 
  -1  -9  12       21.97       21.14      1.93 o 
   0  -9  12       16.84       16.07      1.82 o 
   1  -9  12       12.86       13.56      1.85 o 
   2  -9  12        1.95        1.07      1.48 o 
   3  -9  12       10.81        7.03      1.79 o 
   4  -9  12        2.48        7.03      3.61 o 
   5  -9  12        2.44        2.74      2.68 o 
   6  -9  12      313.33      316.22     11.05 o 
   7  -9  12       29.88       47.45      7.42 o 
  -8  -8  12        7.79        7.61      2.62 o 
  -7  -8  12        0.50       -2.54      2.87 o 
  -6  -8  12      130.57      124.95      3.55 o 
  -5  -8  12        0.68        1.19      1.30 o 
  -4  -8  12      176.01      182.94      4.77 o 
  -3  -8  12       25.82       28.82      2.10 o 
  -2  -8  12       58.71       60.47      2.72 o 
  -1  -8  12        2.69        1.83      1.33 o 
   0  -8  12       14.24       11.29      1.85 o 
   1  -8  12        0.04       -0.13      1.34 o 
   2  -8  12       82.13       84.26      3.35 o 
   3  -8  12      212.42      215.19      8.08 o 
   4  -8  12        5.11        7.02      2.55 o 
   5  -8  12       21.13       24.06      3.40 o 
   6  -8  12       29.49       31.45      3.97 o 
   7  -8  12        3.08        3.57      2.97 o 
  -9  -7  12       10.41       11.20      3.41 o 
  -8  -7  12        5.83        5.67      1.13 o 
  -7  -7  12       10.04       10.68      1.25 o 
  -6  -7  12       29.80       36.10      1.93 o 
  -5  -7  12       12.02       13.60      1.54 o 
  -4  -7  12       33.48       36.80      2.20 o 
  -3  -7  12        2.34        1.78      1.42 o 
  -2  -7  12       72.49       72.95      2.85 o 
  -1  -7  12       51.77       48.04      2.58 o 
   0  -7  12      164.02      141.23      4.09 o 
   1  -7  12        1.16        1.00      1.38 o 
   2  -7  12       21.92        9.81      2.40 o 
   3  -7  12       25.87       20.06      2.84 o 
   4  -7  12       38.45       41.18      3.69 o 
   5  -7  12        0.20       -1.40      2.27 o 
   6  -7  12        0.02        3.17      2.68 o 
   7  -7  12       32.26       31.78      5.81 o 
 -10  -6  12       22.26       18.73      3.82 o 
  -9  -6  12       18.44       19.88      1.71 o 
  -8  -6  12        5.23        7.83      1.18 o 
  -7  -6  12        1.95        0.90      1.02 o 
  -6  -6  12       15.57       14.03      1.36 o 
  -5  -6  12      150.76      145.90      3.42 o 
  -4  -6  12       18.92       19.93      1.72 o 
  -3  -6  12        2.30        0.44      1.39 o 
  -2  -6  12        0.88        0.51      1.27 o 
  -1  -6  12       85.73       85.87      3.08 o 
   0  -6  12      585.99      531.03     10.07 o 
   1  -6  12       30.44       28.13      2.10 o 
   2  -6  12      195.59      200.65     10.43 o 
   3  -6  12       21.06       20.12      4.61 o 
   4  -6  12       25.51       21.85      3.25 o 
   5  -6  12        3.72        3.88      2.00 o 
   6  -6  12       55.79       65.44      3.92 o 
   7  -6  12        0.17       -1.87      2.08 o 
 -10  -5  12        4.12        2.89      1.42 o 
  -9  -5  12       14.32       16.03      1.63 o 
  -8  -5  12       16.71       18.11      1.47 o 
  -7  -5  12        0.09        1.12      0.99 o 
  -6  -5  12        3.97        2.87      1.10 o 
  -5  -5  12      106.41      108.96      2.83 o 
  -4  -5  12       89.48       98.92      2.62 o 
  -3  -5  12       75.83       70.34      2.74 o 
  -2  -5  12        3.63        5.06      1.38 o 
  -1  -5  12        1.95       -0.76      1.22 o 
   0  -5  12     1008.95      947.78     16.27 o 
   1  -5  12       20.59       20.41      2.55 o 
   2  -5  12        9.29       13.27      1.70 o 
   3  -5  12        0.01        0.77      1.47 o 
   4  -5  12       78.75       73.28      3.25 o 
   5  -5  12       74.99       80.82      3.56 o 
   6  -5  12       32.99       40.99      2.85 o 
   7  -5  12       58.68       62.44      5.10 o 
   8  -5  12       33.37       34.31      6.62 o 
 -11  -4  12        0.66        2.61      2.06 o 
 -10  -4  12       23.91       26.33      2.09 o 
  -9  -4  12        3.00        2.12      1.19 o 
  -8  -4  12        0.58        0.83      1.06 o 
  -7  -4  12       52.50       50.48      2.03 o 
  -6  -4  12        1.84       -0.17      0.99 o 
  -5  -4  12       10.90        9.58      1.21 o 
  -4  -4  12       29.39       29.74      1.54 o 
  -3  -4  12       45.17       44.95      1.73 o 
  -2  -4  12        0.57       -0.50      1.14 o 
  -1  -4  12        4.47        4.56      1.38 o 
   0  -4  12       37.61       34.95      1.71 o 
   1  -4  12        0.02       -1.18      1.18 o 
   2  -4  12       37.25       28.89      2.89 o 
   3  -4  12       57.47       49.56      2.60 o 
   4  -4  12       53.72       50.34      2.84 o 
   5  -4  12        4.40        7.00      1.80 o 
   6  -4  12       29.89       32.21      2.61 o 
   7  -4  12       81.03       78.58      5.52 o 
   8  -4  12        0.60       -2.68      2.68 o 
 -11  -3  12        6.68        6.72      1.66 o 
 -10  -3  12        8.81       11.70      1.75 o 
  -9  -3  12        4.65        7.56      1.51 o 
  -8  -3  12        0.45        1.54      1.01 o 
  -7  -3  12        1.05        3.59      1.05 o 
  -6  -3  12       55.59       54.51      2.01 o 
  -5  -3  12      149.98      140.91      3.13 o 
  -4  -3  12       62.45       60.65      1.95 o 
  -3  -3  12       20.08       16.85      1.22 o 
  -2  -3  12       11.20       10.77      1.70 o 
  -1  -3  12      101.73       91.38      2.45 o 
   0  -3  12       11.93        9.93      1.59 o 
   1  -3  12        9.90       11.81      1.59 o 
   2  -3  12      102.65       92.64      3.36 o 
   3  -3  12       78.75       88.43      3.40 o 
   4  -3  12      100.83       98.66      3.71 o 
   5  -3  12        3.98       -1.38      1.50 o 
   6  -3  12        1.02       -1.28      2.22 o 
   7  -3  12       38.68       46.52      4.54 o 
   8  -3  12       36.08       32.16      4.25 o 
 -11  -2  12        0.05        1.78      1.53 o 
 -10  -2  12       23.45       29.15      2.28 o 
  -9  -2  12        3.01        4.33      1.59 o 
  -8  -2  12        0.74        1.59      0.99 o 
  -7  -2  12       31.48       31.54      1.63 o 
  -6  -2  12        1.07        1.56      0.94 o 
  -5  -2  12       39.46       40.18      1.69 o 
  -4  -2  12        3.64        3.03      0.89 o 
  -3  -2  12       24.43       20.26      1.28 o 
  -2  -2  12       11.56       11.47      0.92 o 
  -1  -2  12       24.46       24.06      1.44 o 
   0  -2  12      109.79      112.52      3.56 o 
   1  -2  12      292.09      282.18      6.41 o 
   2  -2  12        0.37       -1.34      1.34 o 
   3  -2  12       33.40       23.42      2.05 o 
   4  -2  12       39.45       38.05      2.61 o 
   5  -2  12        0.54       -1.90      1.90 o 
   6  -2  12       33.34       36.69      3.97 o 
   7  -2  12       58.31       60.22      4.96 o 
   8  -2  12        8.53       11.12      3.61 o 
 -11  -1  12        7.92        8.40      1.80 o 
 -10  -1  12       40.69       38.61      2.52 o 
  -9  -1  12        9.11        7.14      2.78 o 
  -8  -1  12       50.18       54.83      2.28 o 
  -7  -1  12        1.89        2.64      1.05 o 
  -6  -1  12       13.85       12.89      1.16 o 
  -5  -1  12      264.05      249.98      4.38 o 
  -4  -1  12       25.07       27.09      1.38 o 
  -3  -1  12       10.45        9.13      0.86 o 
  -2  -1  12      194.86      203.39      3.15 o 
  -1  -1  12      446.30      418.89      8.41 o 
   0  -1  12       15.13       17.64      1.75 o 
   1  -1  12      228.34      196.16      5.01 o 
   2  -1  12       37.92       33.10      2.29 o 
   3  -1  12       14.66       10.64      1.75 o 
   4  -1  12        1.57        2.21      1.65 o 
   5  -1  12       35.67       36.93      4.61 o 
   6  -1  12        1.60        1.39      2.68 o 
   7  -1  12        1.07        0.51      2.68 o 
   8  -1  12       92.94       99.48      6.24 o 
 -11   0  12      106.71      101.62      4.17 o 
 -10   0  12       20.59       22.98      2.14 o 
  -9   0  12        1.32        2.24      1.45 o 
  -8   0  12        2.12        2.54      1.29 o 
  -7   0  12       44.85       39.95      1.69 o 
  -6   0  12       22.19       24.92      1.61 o 
  -5   0  12        0.32        0.88      0.87 o 
  -4   0  12      161.61      167.77      3.18 o 
  -3   0  12      207.72      199.70      3.22 o 
  -2   0  12      254.06      245.10      3.56 o 
  -1   0  12        5.30        6.59      1.49 o 
   0   0  12      120.87      126.16      3.91 o 
   1   0  12      437.80      415.23      8.56 o 
   2   0  12       12.52        9.39      1.73 o 
   3   0  12       10.48       12.26      1.83 o 
   4   0  12       14.79       15.42      2.78 o 
   5   0  12       10.10       14.65      3.12 o 
   6   0  12      138.03      145.48      4.42 o 
   7   0  12        1.94        1.52      2.79 o 
   8   0  12        1.50       -0.70      2.68 o 
 -11   1  12      108.15      112.75      4.20 o 
 -10   1  12        9.67        8.27      1.79 o 
  -9   1  12       22.64       21.85      2.01 o 
  -8   1  12        3.64        4.07      1.39 o 
  -7   1  12        4.35        5.05      1.27 o 
  -6   1  12       32.69       35.25      1.47 o 
  -5   1  12        4.56        7.48      0.96 o 
  -4   1  12      106.27      112.08      2.39 o 
  -3   1  12       21.67       19.10      1.01 o 
  -2   1  12        7.39        5.81      0.77 o 
  -1   1  12       42.46       40.95      2.34 o 
   0   1  12       42.54       37.00      2.30 o 
   1   1  12      194.10      188.71      5.01 o 
   2   1  12       65.53       68.93      2.95 o 
   3   1  12       12.44       20.92      2.07 o 
   4   1  12        1.51       -2.17      5.41 o 
   5   1  12       19.64       20.31      2.08 o 
   6   1  12        0.03       -1.55      1.81 o 
   7   1  12        9.28        4.64      3.25 o 
 -11   2  12       15.81       16.78      2.15 o 
 -10   2  12        0.75        3.72      1.59 o 
  -9   2  12       16.46       15.14      1.85 o 
  -8   2  12       14.81       11.50      1.65 o 
  -7   2  12       97.33       89.89      3.18 o 
  -6   2  12        6.01        7.79      1.35 o 
  -5   2  12       30.39       27.85      1.67 o 
  -4   2  12        0.70        0.10      0.65 o 
  -3   2  12        1.23        2.07      0.71 o 
  -2   2  12      110.39      106.81      2.64 o 
  -1   2  12        3.87       -0.30      1.42 o 
   0   2  12       23.48       15.25      1.83 o 
   1   2  12        2.98        7.13      1.63 o 
   2   2  12       42.65       30.56      2.26 o 
   3   2  12       15.91       13.16      2.97 o 
   4   2  12       30.21       29.22      6.02 o 
   5   2  12       81.93       99.10      3.81 o 
   6   2  12        0.02       -0.27      1.85 o 
   7   2  12       18.40       19.74      2.69 o 
 -11   3  12       47.00       49.48      3.07 o 
 -10   3  12        4.77        3.83      1.59 o 
  -9   3  12        0.80        2.24      1.35 o 
  -8   3  12        1.67        1.33      1.33 o 
  -7   3  12        0.00       -0.28      1.14 o 
  -6   3  12        2.39        3.72      1.14 o 
  -5   3  12       42.49       45.27      2.20 o 
  -4   3  12        0.01        0.24      0.81 o 
  -3   3  12        5.94        4.79      1.35 o 
  -2   3  12      118.39      111.29      2.67 o 
  -1   3  12       18.87       16.15      1.99 o 
   0   3  12       22.23       31.42      2.41 o 
   1   3  12       40.15       32.83      2.36 o 
   2   3  12       12.97        5.81      2.55 o 
   3   3  12        0.41       -0.86      2.11 o 
   4   3  12       55.57       54.39      2.92 o 
   5   3  12       10.54       13.93      2.46 o 
   6   3  12        4.44        3.21      2.55 o 
 -11   4  12        1.49        2.36      1.65 o 
 -10   4  12        0.34        0.11      1.41 o 
  -9   4  12       11.58       10.41      1.77 o 
  -8   4  12       12.55       13.75      1.76 o 
  -7   4  12        0.04        0.81      1.24 o 
  -6   4  12       86.47       82.70      2.92 o 
  -5   4  12       95.12       96.27      2.75 o 
  -4   4  12      110.13      102.32      2.98 o 
  -3   4  12       31.61       26.15      1.69 o 
  -2   4  12      421.49      404.76      8.77 o 
  -1   4  12        3.78        4.61      1.63 o 
   0   4  12       21.86       22.21      2.15 o 
   1   4  12       56.83       57.48      7.62 o 
   2   4  12        0.40        1.38      2.51 o 
   3   4  12       47.27       45.48      4.39 o 
   4   4  12      100.83      109.90      4.14 o 
   5   4  12        0.42       -1.17      1.83 o 
   6   4  12      156.10      180.88      5.66 o 
 -11   5  12        0.16        0.76      1.61 o 
 -10   5  12        0.43       -0.25      1.41 o 
  -9   5  12       15.69       18.09      3.36 o 
  -8   5  12        0.60        2.69      1.39 o 
  -7   5  12       39.94       41.32      4.83 o 
  -6   5  12        6.89        7.15      1.91 o 
  -5   5  12        0.05        0.15      1.74 o 
  -4   5  12      218.37      213.32      5.74 o 
  -3   5  12       59.71       57.53      3.54 o 
  -2   5  12      115.93      112.05      4.16 o 
  -1   5  12       36.03       32.87      3.01 o 
   0   5  12        7.46        4.39      2.68 o 
   1   5  12        3.66        6.82      2.84 o 
   2   5  12       51.57       50.75      4.61 o 
   3   5  12       15.37       12.39      2.78 o 
   4   5  12        4.88        1.53      1.90 o 
   5   5  12       33.25       33.86      2.93 o 
 -10   6  12       18.78       14.02      2.10 o 
  -9   6  12        0.65        2.16      1.61 o 
  -8   6  12        0.19       -0.14      1.66 o 
  -7   6  12        3.55        1.29      2.51 o 
  -6   6  12       84.80       84.36      5.08 o 
  -5   6  12      220.60      216.62      5.89 o 
  -4   6  12       10.56       10.61      2.08 o 
  -3   6  12        0.08        1.47      1.45 o 
  -2   6  12        0.28        2.31      1.50 o 
  -1   6  12       33.86       31.52      5.01 o 
   0   6  12        4.04        1.23      2.40 o 
   1   6  12       57.15       47.93      4.54 o 
   2   6  12        0.79        0.20      2.84 o 
   3   6  12        2.73        1.22      1.99 o 
   4   6  12       60.48       59.24      3.45 o 
  -9   7  12      116.03      140.57      5.59 o 
  -8   7  12        3.95        6.48      2.79 o 
  -7   7  12       14.16       16.82      3.25 o 
  -6   7  12        4.25        8.15      3.01 o 
  -5   7  12      164.52      161.59      7.47 o 
  -4   7  12        8.66        7.04      1.93 o 
  -3   7  12        7.95       11.52      4.21 o 
  -2   7  12        5.03        2.81      2.55 o 
  -1   7  12        0.49        1.50      2.68 o 
   0   7  12        0.05        2.66      2.68 o 
   1   7  12       82.63      100.47      6.24 o 
   2   7  12        7.39        7.64      2.14 o 
   3   7  12       60.36       65.54      4.11 o 
  -8   8  12        4.08        4.45      2.79 o 
  -7   8  12        0.83        2.32      2.61 o 
  -6   8  12       39.84       35.05      4.41 o 
  -5   8  12        2.01        6.62      3.01 o 
  -4   8  12       59.63       55.08      4.67 o 
  -3   8  12        6.71       10.58      5.01 o 
  -2   8  12        5.27        5.31      2.97 o 
  -1   8  12       65.81       72.45      5.39 o 
   0   8  12      127.33      126.46      6.94 o 
   1   8  12        2.17        2.69      2.03 o 
   2   8  12       54.27       53.94      3.45 o 
  -5   9  12        5.34        8.49      4.41 o 
  -4   9  12        0.31        1.54      6.42 o 
  -3   9  12       48.07       44.65      6.42 o 
  -2   9  12        2.33        5.27      2.89 o 
  -1   9  12        4.94        7.82      3.12 o 
   0   9  12       10.37       11.08      2.49 o 
   0 -13  13       35.91       39.57      3.47 o 
   1 -13  13       17.70       18.46      2.36 o 
  -3 -12  13        4.85        5.01      1.74 o 
  -2 -12  13        3.40        4.56      1.70 o 
  -1 -12  13        8.91        9.68      1.88 o 
   0 -12  13        2.31        3.18      1.84 o 
   1 -12  13        8.55        8.55      2.07 o 
   2 -12  13       33.21       35.19      2.84 o 
   3 -12  13        0.03       -1.06      1.76 o 
   4 -12  13        0.13       -1.74      1.74 o 
  -5 -11  13       15.74       17.68      1.73 o 
  -4 -11  13       14.82       19.76      2.26 o 
  -3 -11  13       44.60       45.29      2.57 o 
  -2 -11  13        0.64        0.09      2.14 o 
  -1 -11  13       78.01       79.29      4.51 o 
   0 -11  13       17.73       18.31      2.14 o 
   1 -11  13        2.72        4.20      1.76 o 
   2 -11  13        5.74        7.34      2.09 o 
   3 -11  13       11.25       14.66      2.25 o 
   4 -11  13       25.71       29.74      2.70 o 
   5 -11  13        8.69       11.66      2.24 o 
  -6 -10  13        0.71        0.76      1.44 o 
  -5 -10  13        8.71       10.59      1.58 o 
  -4 -10  13       18.33       18.26      1.91 o 
  -3 -10  13        1.71        1.35      2.03 o 
  -2 -10  13       35.54       37.02      3.39 o 
  -1 -10  13        1.99        2.42      1.59 o 
   0 -10  13        6.84        5.73      1.76 o 
   1 -10  13       18.41       15.07      2.05 o 
   2 -10  13        1.59        2.02      1.59 o 
   3 -10  13       14.87       16.48      2.19 o 
   4 -10  13       20.38       22.78      2.49 o 
   5 -10  13       78.70       92.67      4.10 o 
   6 -10  13        7.30        8.22      3.40 o 
  -7  -9  13       62.30       81.16      5.81 o 
  -6  -9  13        2.17        1.36      2.08 o 
  -5  -9  13        0.41        0.67      1.37 o 
  -4  -9  13        7.95        8.73      1.65 o 
  -3  -9  13       67.58       64.62      2.91 o 
  -2  -9  13        0.07        0.60      1.56 o 
  -1  -9  13        5.21        3.12      1.57 o 
   0  -9  13       10.80        8.38      2.08 o 
   1  -9  13       47.45       54.91      2.90 o 
   2  -9  13       36.47       45.33      3.01 o 
   3  -9  13       18.93       23.30      2.43 o 
   4  -9  13       40.25       40.28      4.41 o 
   5  -9  13       29.10       35.36      3.97 o 
   6  -9  13       18.50       25.54      3.82 o 
   7  -9  13        0.07        3.61      3.12 o 
  -8  -8  13        0.00       -2.29      2.29 o 
  -7  -8  13       82.06       83.58      2.88 o 
  -6  -8  13       37.10       39.42      2.22 o 
  -5  -8  13        3.17        1.83      2.03 o 
  -4  -8  13       30.10       34.81      2.95 o 
  -3  -8  13      102.87      100.09      3.50 o 
  -2  -8  13       21.29       23.54      2.05 o 
  -1  -8  13        1.61       -0.44      1.45 o 
   0  -8  13        9.77        7.86      1.63 o 
   1  -8  13       56.20       55.52      2.81 o 
   2  -8  13       64.94       65.20      3.04 o 
   3  -8  13       27.41       23.46      3.12 o 
   4  -8  13        0.91       -1.80      3.01 o 
   5  -8  13       32.46       34.77      5.41 o 
   6  -8  13       10.04        8.82      3.12 o 
   7  -8  13       90.21      106.25      6.34 o 
  -9  -7  13       34.85       31.99      5.69 o 
  -8  -7  13       46.08       48.00      3.21 o 
  -7  -7  13       90.12       85.79      3.74 o 
  -6  -7  13       38.73       38.09      2.28 o 
  -5  -7  13       80.88       75.98      2.99 o 
  -4  -7  13        0.05       -0.37      1.33 o 
  -3  -7  13       13.16       13.55      1.80 o 
  -2  -7  13      150.83      154.90      4.34 o 
  -1  -7  13       72.37       73.91      3.04 o 
   0  -7  13        2.38        0.47      1.41 o 
   1  -7  13        3.11        0.29      1.41 o 
   2  -7  13        0.24       -0.74      1.42 o 
   3  -7  13        5.18        8.22      2.55 o 
   4  -7  13        0.00       -2.27      2.27 o 
   5  -7  13       30.93       30.10      3.69 o 
   6  -7  13        9.34       11.37      3.81 o 
   7  -7  13        3.41        0.89      2.68 o 
  -9  -6  13       48.96       54.58      2.43 o 
  -8  -6  13        0.04        1.37      1.18 o 
  -7  -6  13        0.31        0.43      1.10 o 
  -6  -6  13       54.64       54.86      2.19 o 
  -5  -6  13        0.07       -0.92      1.14 o 
  -4  -6  13       21.64       20.34      1.86 o 
  -3  -6  13       44.87       43.44      2.99 o 
  -2  -6  13      130.78      125.00      3.85 o 
  -1  -6  13      217.25      204.20      5.10 o 
   0  -6  13        2.21        3.37      1.50 o 
   1  -6  13        2.48        4.10      1.57 o 
   2  -6  13       21.67       21.68      4.61 o 
   3  -6  13       36.42       39.79      4.41 o 
   4  -6  13       53.49       63.57      6.02 o 
   5  -6  13        6.67        7.51      2.68 o 
   6  -6  13        1.08        1.49      2.40 o 
 -10  -5  13        7.40       10.61      1.72 o 
  -9  -5  13        3.23        1.44      1.37 o 
  -8  -5  13        8.46        9.30      1.66 o 
  -7  -5  13        6.48        4.78      1.19 o 
  -6  -5  13        2.86        1.24      1.09 o 
  -5  -5  13       16.54       15.99      1.41 o 
  -4  -5  13       36.58       37.39      2.04 o 
  -3  -5  13       95.35       92.68      3.25 o 
  -2  -5  13       23.95       21.25      1.91 o 
  -1  -5  13       66.71       61.02      2.70 o 
   0  -5  13      107.33      116.72      3.76 o 
   1  -5  13       74.55       73.37      4.41 o 
   2  -5  13        2.01        4.03      3.01 o 
   3  -5  13       57.19       60.18      7.82 o 
   4  -5  13        7.88       15.32      3.61 o 
   5  -5  13        3.48        1.44      2.00 o 
   6  -5  13      157.38      191.68     10.21 o 
   7  -5  13       13.87       15.37      4.01 o 
 -10  -4  13        2.14        1.67      1.79 o 
  -9  -4  13       81.80       87.05      3.33 o 
  -8  -4  13       12.39       15.13      1.84 o 
  -7  -4  13       22.25       22.95      1.58 o 
  -6  -4  13       98.63       96.60      2.71 o 
  -5  -4  13       19.11       16.78      1.39 o 
  -4  -4  13        4.12        1.65      1.08 o 
  -3  -4  13        1.74        1.41      1.14 o 
  -2  -4  13      103.27      106.38      3.45 o 
  -1  -4  13      183.42      172.43      4.50 o 
   0  -4  13       31.51       24.99      1.95 o 
   1  -4  13      109.92      109.15      5.41 o 
   2  -4  13       22.10       22.63      2.15 o 
   3  -4  13       40.18       36.43      2.48 o 
   4  -4  13       47.59       51.52      2.90 o 
   5  -4  13       18.62       15.39      2.15 o 
   6  -4  13       15.74       15.01      3.25 o 
   7  -4  13       89.80       88.22      6.09 o 
   8  -4  13        0.40        1.42      3.08 o 
 -10  -3  13        4.32        5.56      1.69 o 
  -9  -3  13        6.67        5.53      1.48 o 
  -8  -3  13        8.76       11.47      1.37 o 
  -7  -3  13        2.22        3.84      1.16 o 
  -6  -3  13        0.03       -0.98      1.02 o 
  -5  -3  13       31.20       30.54      1.63 o 
  -4  -3  13       11.10       14.29      1.26 o 
  -3  -3  13        2.66        1.14      0.92 o 
  -2  -3  13       15.15       13.81      1.59 o 
  -1  -3  13        1.95        2.14      1.33 o 
   0  -3  13       18.75       18.11      1.85 o 
   1  -3  13       68.43       62.83      3.18 o 
   2  -3  13        0.47       -1.13      1.38 o 
   3  -3  13       57.70       64.38      3.47 o 
   4  -3  13        9.78        6.39      1.83 o 
   5  -3  13        3.41        1.00      1.75 o 
   6  -3  13        4.05       -2.41      3.21 o 
   7  -3  13        9.97        9.40      3.25 o 
   8  -3  13        5.07        4.01      3.40 o 
 -11  -2  13        3.73        3.59      1.66 o 
 -10  -2  13        0.03        0.37      1.42 o 
  -9  -2  13       11.10       10.97      1.71 o 
  -8  -2  13       10.65       11.82      1.67 o 
  -7  -2  13       28.44       28.57      1.62 o 
  -6  -2  13       55.75       53.83      1.96 o 
  -5  -2  13       44.07       43.79      1.79 o 
  -4  -2  13       18.95       17.30      1.27 o 
  -3  -2  13       21.56       22.89      1.33 o 
  -2  -2  13       73.04       66.15      2.63 o 
  -1  -2  13      162.36      161.60      3.47 o 
   0  -2  13      692.29      689.54     12.98 o 
   1  -2  13       79.88       74.43      3.11 o 
   2  -2  13       29.59       22.21      2.10 o 
   3  -2  13       57.05       69.43      3.19 o 
   4  -2  13       10.97       13.68      2.37 o 
   5  -2  13        9.48        5.37      2.32 o 
   6  -2  13       37.01       38.90      4.25 o 
   7  -2  13       39.46       45.60      4.80 o 
   8  -2  13       23.39       22.41      4.25 o 
 -11  -1  13       45.22       42.40      2.89 o 
 -10  -1  13        3.52        6.13      1.66 o 
  -9  -1  13        4.11        4.39      1.49 o 
  -8  -1  13        7.72        7.51      1.22 o 
  -7  -1  13        6.33        6.61      1.10 o 
  -6  -1  13        9.66       11.29      1.19 o 
  -5  -1  13        6.18        8.24      1.07 o 
  -4  -1  13        0.01        1.75      0.92 o 
  -3  -1  13       63.91       62.31      1.91 o 
  -2  -1  13        6.76        8.05      1.18 o 
  -1  -1  13      254.62      244.29      5.81 o 
   0  -1  13      393.10      362.18      7.76 o 
   1  -1  13       28.64       25.91      2.10 o 
   2  -1  13        1.49        0.13      1.38 o 
   3  -1  13       25.91       26.17      2.25 o 
   4  -1  13        0.89        0.56      1.60 o 
   5  -1  13      143.70      154.25      7.37 o 
   6  -1  13        2.08        1.84      2.68 o 
   7  -1  13        2.08        7.22      3.12 o 
 -11   0  13        8.25        8.00      1.85 o 
 -10   0  13        3.70        1.60      1.53 o 
  -9   0  13       48.32       44.07      2.55 o 
  -8   0  13        2.16        2.54      1.29 o 
  -7   0  13        8.40        7.62      1.10 o 
  -6   0  13        2.97        2.01      0.98 o 
  -5   0  13       34.16       34.33      1.59 o 
  -4   0  13       81.36       87.04      2.23 o 
  -3   0  13        9.98        9.40      0.96 o 
  -2   0  13        0.08       -1.00      1.00 o 
  -1   0  13       83.03       74.48      3.18 o 
   0   0  13       17.94       19.31      2.03 o 
   1   0  13        3.15        4.66      1.59 o 
   2   0  13        6.44        6.00      1.61 o 
   3   0  13        9.90       14.95      1.98 o 
   4   0  13        3.41        1.43      2.51 o 
   5   0  13       10.83        8.22      2.84 o 
   6   0  13        3.91        2.85      3.41 o 
   7   0  13       18.02       22.51      4.10 o 
 -11   1  13        0.17        1.50      1.59 o 
 -10   1  13        0.00        0.01      1.55 o 
  -9   1  13       52.06       49.28      2.75 o 
  -8   1  13        2.38        4.10      1.45 o 
  -7   1  13      108.36      101.35      3.37 o 
  -6   1  13       80.91       82.34      4.57 o 
  -5   1  13        0.03       -0.47      0.84 o 
  -4   1  13       40.34       41.31      1.61 o 
  -3   1  13      334.04      323.57      4.96 o 
  -2   1  13       48.10       45.99      1.89 o 
  -1   1  13       98.47       93.95      3.49 o 
   0   1  13       28.06       26.17      2.15 o 
   1   1  13       55.37       55.16      3.76 o 
   2   1  13       10.41       12.57      1.93 o 
   3   1  13        0.53       -1.49      1.49 o 
   4   1  13       10.08        9.32      2.97 o 
   5   1  13        2.76        0.63      1.68 o 
   6   1  13        0.00       -1.09      1.77 o 
   7   1  13        0.01        2.27      2.79 o 
 -11   2  13       37.67       39.47      2.85 o 
 -10   2  13       17.76       15.30      1.99 o 
  -9   2  13        1.75        2.40      1.53 o 
  -8   2  13       42.14       40.94      2.43 o 
  -7   2  13      146.87      153.48      4.25 o 
  -6   2  13       10.48       10.73      1.39 o 
  -5   2  13       30.14       31.33      1.86 o 
  -4   2  13       38.84       37.31      1.93 o 
  -3   2  13        1.71        1.16      1.45 o 
  -2   2  13       42.48       46.56      2.36 o 
  -1   2  13      171.73      170.01      4.85 o 
   0   2  13      119.42      111.58      4.08 o 
   1   2  13       25.88       23.97      2.72 o 
   2   2  13       29.61       37.12      2.50 o 
   3   2  13       14.74       16.21      2.97 o 
   4   2  13        6.10        3.88      2.68 o 
   5   2  13       15.04       11.99      2.07 o 
   6   2  13       19.81       17.97      2.44 o 
 -11   3  13       17.05       15.13      2.15 o 
 -10   3  13        0.03       -0.99      1.48 o 
  -9   3  13       29.96       28.84      2.34 o 
  -8   3  13       10.12        9.73      2.08 o 
  -7   3  13       49.69       44.50      2.42 o 
  -6   3  13        1.77        3.04      1.16 o 
  -5   3  13        1.40        1.27      1.08 o 
  -4   3  13        2.06        3.58      2.22 o 
  -3   3  13       17.15       18.81      2.42 o 
  -2   3  13      331.52      308.86      7.25 o 
  -1   3  13        7.83        2.03      1.67 o 
   0   3  13        0.92        0.06      1.45 o 
   1   3  13       14.62       14.64      3.59 o 
   2   3  13        8.89        7.20      2.68 o 
   3   3  13        4.90        1.60      3.61 o 
   4   3  13       41.47       49.61      3.01 o 
   5   3  13       12.32        9.13      2.12 o 
   6   3  13        0.94       -2.01      4.01 o 
 -10   4  13        0.63       -0.54      1.41 o 
  -9   4  13        3.98        4.68      1.59 o 
  -8   4  13        1.76        2.42      1.49 o 
  -7   4  13       13.61       10.57      1.56 o 
  -6   4  13       41.03       44.13      2.28 o 
  -5   4  13        0.16       -0.91      1.08 o 
  -4   4  13      182.43      169.02      7.29 o 
  -3   4  13       57.81       49.27      2.83 o 
  -2   4  13       30.74       29.78      2.44 o 
  -1   4  13       61.49       51.35      2.93 o 
   0   4  13       26.48       27.98      3.94 o 
   1   4  13       40.17       41.49      7.82 o 
   2   4  13        1.79       -0.27      2.68 o 
   3   4  13        4.19       -0.19      2.68 o 
   4   4  13        0.70       -1.80      1.80 o 
   5   4  13        5.31        1.43      2.08 o 
 -10   5  13       12.55       12.80      1.99 o 
  -9   5  13        9.75       11.98      1.86 o 
  -8   5  13        4.87        3.83      1.56 o 
  -7   5  13        3.42        5.01      1.45 o 
  -6   5  13       91.23       90.55      4.05 o 
  -5   5  13       30.52       25.98      3.47 o 
  -4   5  13       72.22       70.81      4.98 o 
  -3   5  13        9.16       10.09      1.90 o 
  -2   5  13       22.85       24.03      3.24 o 
  -1   5  13        0.11       -0.27      2.51 o 
   0   5  13        0.01        2.41      3.81 o 
   1   5  13        0.31       -1.20      2.51 o 
   2   5  13        1.54       -1.50      2.68 o 
   3   5  13      132.00      134.67      5.17 o 
   4   5  13       23.16       21.16      2.64 o 
  -9   6  13       46.30       49.24      3.79 o 
  -8   6  13        0.00        0.68      1.50 o 
  -7   6  13       64.11       66.96      3.65 o 
  -6   6  13        0.09       -0.87      2.30 o 
  -5   6  13        3.24        5.26      2.68 o 
  -4   6  13       12.46       10.92      1.97 o 
  -3   6  13       25.11       29.58      3.47 o 
  -2   6  13       70.05       70.46      5.81 o 
  -1   6  13       65.74       68.76      5.08 o 
   0   6  13        0.15       -1.22      2.68 o 
   1   6  13       54.90       64.92      5.41 o 
   2   6  13       98.13      113.78      6.66 o 
   3   6  13        0.35       -1.79      1.79 o 
  -9   7  13       48.53       46.13     11.23 o 
  -8   7  13        3.43        1.38      1.98 o 
  -7   7  13       15.46       18.03      3.54 o 
  -6   7  13       26.06       35.12      4.21 o 
  -5   7  13       66.57       68.34     10.23 o 
  -4   7  13        0.07       -1.16      6.82 o 
  -3   7  13        3.26        0.45      3.21 o 
  -2   7  13        3.57        1.20      4.81 o 
  -1   7  13        0.26        6.02      4.41 o 
   0   7  13      103.99      108.61      6.66 o 
   1   7  13       95.06      108.30      6.81 o 
   2   7  13       11.49        7.29      3.20 o 
  -7   8  13        0.00       -2.81      3.61 o 
  -4   8  13        5.35        6.40      3.81 o 
  -3   8  13       44.69       47.66      4.67 o 
  -2   8  13        5.91        6.02      3.12 o 
  -1   8  13       54.54       58.62      8.82 o 
   0   8  13        7.76        3.41      4.21 o 
  -4   9  13       31.85       38.44      8.42 o 
  -3   9  13        7.22        6.22      4.61 o 
  -2 -12  14        0.65       -0.10      1.65 o 
  -1 -12  14       17.14       18.33      2.27 o 
   0 -12  14       13.31       13.64      2.27 o 
   1 -12  14        4.74        5.09      1.93 o 
   2 -12  14        5.01        3.64      1.91 o 
   3 -12  14        0.00       -0.06      2.21 o 
  -4 -11  14       22.11       21.11      2.95 o 
  -3 -11  14        4.35        4.48      1.68 o 
  -2 -11  14        0.07        0.23      1.68 o 
  -1 -11  14       51.13       57.84      3.13 o 
   0 -11  14       58.71       65.20      3.34 o 
   1 -11  14       25.31       27.63      2.63 o 
   2 -11  14        1.93        0.27      1.97 o 
   3 -11  14        0.42       -1.70      1.70 o 
   4 -11  14       26.19       33.66      4.80 o 
  -5 -10  14        0.94        2.00      1.56 o 
  -4 -10  14       43.14       38.86      2.54 o 
  -3 -10  14        0.61        0.61      1.74 o 
  -2 -10  14        6.64        2.68      1.73 o 
  -1 -10  14       26.17       30.28      2.51 o 
   0 -10  14        0.18        2.71      1.73 o 
   1 -10  14        6.78        4.04      1.79 o 
   2 -10  14       14.04       16.53      2.25 o 
   3 -10  14        3.69        3.76      2.07 o 
   4 -10  14        0.55       -0.39      1.93 o 
   5 -10  14      143.22      152.32      5.21 o 
  -7  -9  14       21.51       17.61      2.23 o 
  -6  -9  14       89.99       85.45      3.22 o 
  -5  -9  14       26.66       24.14      2.03 o 
  -4  -9  14       22.39       21.69      2.32 o 
  -3  -9  14        3.76        4.11      1.69 o 
  -2  -9  14       14.87       16.01      1.93 o 
  -1  -9  14        0.00       -1.27      1.48 o 
   0  -9  14       17.74       16.56      2.14 o 
   1  -9  14        4.09        2.17      1.67 o 
   2  -9  14      115.88      124.50      4.40 o 
   3  -9  14        8.68        3.61      1.79 o 
   4  -9  14      310.13      343.68      8.17 o 
   5  -9  14       22.77       26.09      3.97 o 
   6  -9  14       25.32       25.49      3.97 o 
  -7  -8  14       10.19        7.44      2.15 o 
  -6  -8  14       65.42       63.86      3.04 o 
  -5  -8  14        1.17        2.52      1.48 o 
  -4  -8  14       76.55       84.56      3.44 o 
  -3  -8  14        1.57        0.79      1.53 o 
  -2  -8  14       13.12       11.56      1.86 o 
  -1  -8  14       13.43        9.87      1.82 o 
   0  -8  14        3.55        1.85      1.55 o 
   1  -8  14        0.71        0.22      1.59 o 
   2  -8  14       87.27       89.39      3.65 o 
   3  -8  14        8.35        4.28      1.83 o 
   4  -8  14        8.69        9.95      3.08 o 
   5  -8  14        0.25       -1.79      3.61 o 
   6  -8  14        0.92       -0.19      2.97 o 
  -8  -7  14       21.72       23.23      2.54 o 
  -7  -7  14       16.48       16.46      1.71 o 
  -6  -7  14       31.62       29.36      2.14 o 
  -5  -7  14        0.09        0.23      1.45 o 
  -4  -7  14       55.09       53.65      2.72 o 
  -3  -7  14        0.09       -1.35      1.35 o 
  -2  -7  14        2.42        2.13      1.49 o 
  -1  -7  14       15.46       17.98      1.99 o 
   0  -7  14       14.45       14.46      1.99 o 
   1  -7  14        6.68        4.14      1.73 o 
   2  -7  14        7.43        8.02      1.77 o 
   3  -7  14        0.24       -2.38      2.40 o 
   4  -7  14        0.37       -2.40      2.40 o 
   5  -7  14       25.06       26.34      3.94 o 
   6  -7  14       46.08       57.61      4.96 o 
  -9  -6  14        0.61        1.29      1.61 o 
  -8  -6  14       16.33       15.61      2.93 o 
  -7  -6  14       28.21       29.36      1.81 o 
  -6  -6  14       27.30       30.83      2.58 o 
  -5  -6  14       31.04       29.32      1.95 o 
  -4  -6  14       86.33       90.79      3.33 o 
  -3  -6  14       94.02       93.01      3.38 o 
  -2  -6  14       64.32       58.36      2.75 o 
  -1  -6  14       67.57       64.31      2.90 o 
   0  -6  14       51.82       52.88      2.75 o 
   1  -6  14        0.13        0.43      1.47 o 
   2  -6  14        0.13       -0.15      2.22 o 
   3  -6  14       31.58       34.07      3.69 o 
   4  -6  14       28.04       36.62      5.01 o 
   5  -6  14       13.14       15.50      3.40 o 
   6  -6  14       10.45        7.77      3.08 o 
  -9  -5  14        1.27        3.13      1.32 o 
  -8  -5  14        1.01        1.63      1.22 o 
  -7  -5  14       20.92       22.30      1.85 o 
  -6  -5  14       25.75       29.42      1.75 o 
  -5  -5  14       25.05       28.69      1.79 o 
  -4  -5  14       96.97       96.94      3.42 o 
  -3  -5  14       31.80       28.60      3.42 o 
  -2  -5  14      186.29      178.87      4.81 o 
  -1  -5  14       10.80       13.34      1.85 o 
   0  -5  14        5.72        6.42      1.60 o 
   1  -5  14       13.80       15.23      2.84 o 
   2  -5  14        1.77        0.80      3.21 o 
   3  -5  14        7.02        7.98      2.79 o 
   4  -5  14       48.00       50.11      4.39 o 
   5  -5  14      106.88      112.23      6.38 o 
   6  -5  14       36.66       31.68      5.61 o 
 -10  -4  14        0.14        0.95      1.45 o 
  -9  -4  14        9.38       12.43      1.50 o 
  -8  -4  14       13.02       17.64      1.94 o 
  -7  -4  14        1.17        0.94      1.09 o 
  -6  -4  14        4.40        3.42      1.22 o 
  -5  -4  14       19.41       16.95      1.46 o 
  -4  -4  14        9.71        7.58      1.27 o 
  -3  -4  14        1.57        3.23      1.45 o 
  -2  -4  14       49.67       46.54      2.45 o 
  -1  -4  14       35.10       32.02      2.10 o 
   0  -4  14        9.93        8.12      1.70 o 
   1  -4  14       50.86       46.87      3.82 o 
   2  -4  14      176.54      167.26      7.07 o 
   3  -4  14       13.49       19.87      7.62 o 
   4  -4  14       48.91       50.07      4.39 o 
   5  -4  14       33.78       42.70      4.39 o 
 -10  -3  14        0.11        2.42      1.60 o 
  -9  -3  14       11.48        8.87      1.65 o 
  -8  -3  14       18.20       16.71      1.56 o 
  -7  -3  14       17.62       17.69      1.77 o 
  -6  -3  14       44.32       48.51      2.03 o 
  -5  -3  14       22.96       25.06      1.54 o 
  -4  -3  14        4.96        4.14      1.45 o 
  -3  -3  14       28.89       31.33      1.90 o 
  -2  -3  14        1.34        2.63      1.38 o 
  -1  -3  14       70.16       65.00      2.83 o 
   0  -3  14       29.79       33.45      5.61 o 
   1  -3  14      190.23      186.43      7.23 o 
   2  -3  14        9.13        2.34      2.25 o 
   3  -3  14        8.51        3.99      1.75 o 
   4  -3  14        0.57       -0.19      1.56 o 
   5  -3  14       26.24       24.81      2.65 o 
   6  -3  14        0.07       -1.58      4.21 o 
   7  -3  14        1.04       -3.49      6.02 o 
 -10  -2  14        2.01        3.75      1.66 o 
  -9  -2  14        2.26        2.36      1.33 o 
  -8  -2  14        0.19        0.43      1.08 o 
  -7  -2  14        8.73        9.22      1.32 o 
  -6  -2  14        0.54        0.41      1.03 o 
  -5  -2  14        0.83        0.70      0.98 o 
  -4  -2  14        0.18       -0.07      0.92 o 
  -3  -2  14        3.69        2.41      1.15 o 
  -2  -2  14       32.93       35.09      2.09 o 
  -1  -2  14       64.60       63.57      4.51 o 
   0  -2  14       52.88       47.84      3.65 o 
   1  -2  14       95.35       93.29      3.60 o 
   2  -2  14       15.16       13.77      1.93 o 
   3  -2  14        1.22       -1.42      1.57 o 
   4  -2  14       63.38       70.36      3.50 o 
   5  -2  14        9.71       14.94      3.40 o 
   6  -2  14        0.03       -2.68      2.68 o 
   7  -2  14       19.28       20.10      3.97 o 
 -10  -1  14        1.53        2.85      1.61 o 
  -9  -1  14        1.89        3.27      1.49 o 
  -8  -1  14       10.90       12.48      1.71 o 
  -7  -1  14        0.34        0.48      1.00 o 
  -6  -1  14       38.59       42.81      1.81 o 
  -5  -1  14        6.92        8.24      1.15 o 
  -4  -1  14      194.03      209.37      3.94 o 
  -3  -1  14       48.21       48.72      2.37 o 
  -2  -1  14       22.40       25.70      2.02 o 
  -1  -1  14      238.86      239.96      5.58 o 
   0  -1  14       10.40       11.33      1.79 o 
   1  -1  14        1.74       -0.83      1.49 o 
   2  -1  14       45.54       47.32      2.80 o 
   3  -1  14        7.30        7.41      2.08 o 
   4  -1  14       14.57       10.28      3.08 o 
   5  -1  14        4.54        2.77      2.79 o 
   6  -1  14      181.87      199.74     17.04 o 
 -10   0  14        0.08        1.54      1.49 o 
  -9   0  14        3.68        4.01      1.74 o 
  -8   0  14        1.40        1.95      1.41 o 
  -7   0  14        7.38        7.24      1.53 o 
  -6   0  14      159.29      158.78      4.27 o 
  -5   0  14      152.44      152.55      3.22 o 
  -4   0  14       77.49       80.66      3.06 o 
  -3   0  14       29.10       24.93      2.84 o 
  -2   0  14       31.04       29.56      2.01 o 
  -1   0  14       72.12       66.08      3.30 o 
   0   0  14        1.83        2.80      1.53 o 
   1   0  14       74.15       75.97      3.36 o 
   2   0  14       35.95       40.57      2.70 o 
   3   0  14        7.00        4.11      2.00 o 
   4   0  14      155.56      180.58      8.82 o 
   5   0  14       11.25        6.50      3.25 o 
   6   0  14        0.06       -3.01      3.01 o 
 -10   1  14        1.28        0.14      1.57 o 
  -9   1  14        1.02        0.86      1.48 o 
  -8   1  14       65.66       64.85      3.59 o 
  -7   1  14        2.94        2.72      1.39 o 
  -6   1  14       14.91       13.50      1.56 o 
  -5   1  14        0.39        0.34      1.16 o 
  -4   1  14        0.13        1.35      2.22 o 
  -3   1  14       24.26       23.27      1.83 o 
  -2   1  14       14.43       12.56      1.37 o 
  -1   1  14       34.25       36.45      2.50 o 
   0   1  14        1.29        0.36      1.49 o 
   1   1  14        1.21        2.25      1.61 o 
   2   1  14       23.24       20.28      2.19 o 
   3   1  14       29.80       24.55      3.54 o 
   4   1  14        2.33       -1.33      2.68 o 
   5   1  14        4.56        2.81      1.90 o 
   6   1  14        7.95        6.19      3.25 o 
 -10   2  14        5.11        4.85      1.75 o 
  -9   2  14       12.85       12.18      1.90 o 
  -8   2  14        2.39        0.94      1.85 o 
  -7   2  14        7.96        9.89      2.20 o 
  -6   2  14       19.83       21.94      2.45 o 
  -5   2  14       10.44       11.28      2.59 o 
  -4   2  14      101.96      100.83      5.37 o 
  -3   2  14       47.28       46.79      4.05 o 
  -2   2  14      113.61      108.70      3.95 o 
  -1   2  14        6.36        6.21      1.73 o 
   0   2  14       48.72       42.06      2.74 o 
   1   2  14        2.01       -0.25      1.92 o 
   2   2  14        0.67       -2.11      2.11 o 
   3   2  14        5.54        2.99      3.08 o 
   4   2  14       10.25        7.36      3.08 o 
   5   2  14       23.18       28.72      2.72 o 
 -10   3  14        1.76        5.15      1.68 o 
  -9   3  14        0.10        1.61      1.53 o 
  -8   3  14       44.09       45.18      2.55 o 
  -7   3  14        0.89        1.59      1.35 o 
  -6   3  14       24.46       22.31      2.26 o 
  -5   3  14        3.63        2.97      2.30 o 
  -4   3  14      169.93      161.96      7.19 o 
  -3   3  14      128.23      120.84      7.02 o 
  -2   3  14       14.65       11.80      2.89 o 
  -1   3  14       44.49       41.90      2.75 o 
   0   3  14        5.34        5.38      1.79 o 
   1   3  14        7.10        8.73      2.97 o 
   2   3  14       23.41       21.82      3.54 o 
   3   3  14       62.87       54.69      4.96 o 
   4   3  14        3.67        1.40      2.03 o 
   5   3  14        4.43        1.13      2.34 o 
 -10   4  14        1.37        1.84      1.59 o 
  -9   4  14        0.00        2.34      1.56 o 
  -8   4  14       29.20       30.99      2.31 o 
  -7   4  14       16.45       18.48      1.86 o 
  -6   4  14        2.42        3.29      2.59 o 
  -5   4  14        0.50        0.92      2.30 o 
  -4   4  14        8.62        9.11      2.89 o 
  -3   4  14       79.90       78.69      3.99 o 
  -2   4  14        0.92        2.77      2.20 o 
  -1   4  14        7.82        5.54      1.79 o 
   0   4  14        1.97        1.20      2.55 o 
   1   4  14       33.17       34.20      4.61 o 
   2   4  14        1.17        3.21      2.84 o 
   3   4  14       18.13       14.24      3.40 o 
   4   4  14      190.80      224.72      6.43 o 
  -9   5  14        3.61        4.18      1.68 o 
  -8   5  14        5.45        6.74      1.76 o 
  -7   5  14        0.58        2.45      2.59 o 
  -6   5  14        2.42        4.20      3.61 o 
  -5   5  14       31.78       26.22      3.76 o 
  -4   5  14       26.32       28.07      3.65 o 
  -3   5  14      105.63      103.90      4.14 o 
  -2   5  14        0.69        0.79      1.75 o 
  -1   5  14        6.95        5.98      5.01 o 
   0   5  14        1.31        1.16      2.97 o 
   1   5  14       10.45        6.00      3.25 o 
   2   5  14       57.58       64.13      6.42 o 
   3   5  14       73.16       84.02      4.80 o 
  -8   6  14       40.15       32.09      7.42 o 
  -7   6  14      154.79      170.15      8.21 o 
  -6   6  14        3.87        9.66      2.97 o 
  -5   6  14        5.32        7.89      2.97 o 
  -4   6  14       43.67       54.53      8.82 o 
  -3   6  14       10.44        9.24      2.97 o 
  -2   6  14       12.16       17.18      3.37 o 
  -1   6  14       10.47        6.82      3.12 o 
   0   6  14       20.29       22.24      3.82 o 
   1   6  14        8.88        9.42      3.69 o 
   2   6  14      112.26      123.47      7.23 o 
  -7   7  14       33.57       34.84      4.51 o 
  -6   7  14       30.66       39.53      7.62 o 
  -3   7  14        0.14        2.61      5.41 o 
  -2   7  14        1.10       -0.19      2.68 o 
  -1   7  14        0.00       -2.84      2.84 o 
   0   7  14       10.25       14.52      3.82 o 
  -3   8  14       11.89        8.42      6.02 o 
  -2   8  14        0.00        8.82      4.41 o 
  -3 -11  15        8.81        9.63      1.89 o 
  -2 -11  15       12.72       17.22      2.20 o 
  -1 -11  15        4.44        4.61      1.98 o 
   0 -11  15        3.02        1.99      1.85 o 
   1 -11  15        0.96       -1.43      1.71 o 
   2 -11  15        0.00       -1.07      1.85 o 
   3 -11  15       20.21       21.91      2.60 o 
  -5 -10  15        4.98        2.59      2.37 o 
  -4 -10  15       18.21       20.77      2.22 o 
  -3 -10  15        0.02       -1.62      1.62 o 
  -2 -10  15        7.74        5.94      1.86 o 
  -1 -10  15       14.56       15.20      2.24 o 
   0 -10  15       37.57       41.30      5.03 o 
   1 -10  15       30.82       35.71      2.80 o 
   2 -10  15       10.63        7.08      2.05 o 
   3 -10  15       18.26       23.18      4.51 o 
   4 -10  15       29.52       37.15      3.00 o 
  -6  -9  15       14.15       15.17      3.70 o 
  -5  -9  15        7.41        2.62      1.68 o 
  -4  -9  15       12.90       11.27      2.15 o 
  -3  -9  15        7.91        7.86      1.78 o 
  -2  -9  15        8.22        7.49      1.91 o 
  -1  -9  15        8.37        5.89      2.37 o 
   0  -9  15       11.52       14.10      2.19 o 
   1  -9  15        0.02       -1.30      1.75 o 
   2  -9  15        7.59        6.22      2.01 o 
   3  -9  15       28.51       37.12      2.90 o 
   4  -9  15        0.31       -1.31      1.95 o 
   5  -9  15        6.01        4.55      3.25 o 
  -7  -8  15        0.47        1.92      2.89 o 
  -6  -8  15        0.06       -0.86      2.04 o 
  -5  -8  15        9.69       10.23      1.89 o 
  -4  -8  15       23.25       24.62      2.27 o 
  -3  -8  15       30.02       27.93      2.31 o 
  -2  -8  15       30.15       30.82      2.44 o 
  -1  -8  15       29.34       27.59      2.44 o 
   0  -8  15      109.66      108.29      4.09 o 
   1  -8  15       46.08       42.80      2.85 o 
   2  -8  15       92.21       99.72      4.10 o 
   3  -8  15       65.86       75.34      3.65 o 
   4  -8  15        0.61       -3.61      3.61 o 
   5  -8  15       73.47       74.38     15.04 o 
  -8  -7  15        7.16       10.09      3.16 o 
  -7  -7  15      102.30      110.00      3.52 o 
  -6  -7  15        0.05       -0.69      1.50 o 
  -5  -7  15        5.85        5.30      1.71 o 
  -4  -7  15        8.82       12.49      2.57 o 
  -3  -7  15        2.06        0.53      1.59 o 
  -2  -7  15       32.30       26.19      2.55 o 
  -1  -7  15       78.60       71.79      3.25 o 
   0  -7  15       16.50       21.15      2.25 o 
   1  -7  15        6.64        4.70      1.77 o 
   2  -7  15       10.20        6.57      1.86 o 
   3  -7  15        0.56       -2.68      2.68 o 
   4  -7  15        0.03       -2.68      2.68 o 
   5  -7  15       10.01        9.69      3.54 o 
   6  -7  15        2.17        8.62      3.40 o 
  -8  -6  15        5.17        5.77      1.47 o 
  -7  -6  15       14.91       15.17      1.61 o 
  -6  -6  15       16.15       12.14      1.62 o 
  -5  -6  15        1.66        4.17      1.55 o 
  -4  -6  15      116.87      116.40      3.86 o 
  -3  -6  15       68.76       74.50      3.25 o 
  -2  -6  15       39.68       40.94      2.60 o 
  -1  -6  15      116.91      112.21      3.94 o 
   0  -6  15        3.16       -1.36      1.59 o 
   1  -6  15      111.93      105.86      3.94 o 
   2  -6  15       71.68       82.13      5.19 o 
   3  -6  15        5.31        3.01      2.84 o 
   4  -6  15        0.14       -1.00      2.84 o 
   5  -6  15       11.21       12.31      3.40 o 
  -9  -5  15        5.72        8.10      1.42 o 
  -8  -5  15       14.07       14.95      1.64 o 
  -7  -5  15       53.72       57.27      2.37 o 
  -6  -5  15        0.42        0.34      1.25 o 
  -5  -5  15        8.23        9.12      1.56 o 
  -4  -5  15        3.15        4.20      1.55 o 
  -3  -5  15      115.35      123.16      3.94 o 
  -2  -5  15        3.69        2.89      1.59 o 
  -1  -5  15       53.40       54.70      2.84 o 
   0  -5  15        7.97        7.29      1.66 o 
   1  -5  15       19.02       20.86      2.14 o 
   2  -5  15      111.82      109.51      8.22 o 
   3  -5  15        1.91       -0.51      2.68 o 
   4  -5  15       46.89       56.70      4.96 o 
   5  -5  15        5.32        1.95      5.41 o 
  -9  -4  15        5.54        7.11      1.51 o 
  -8  -4  15       23.18       20.30      1.75 o 
  -7  -4  15       29.38       29.47      1.90 o 
  -6  -4  15       13.52       13.73      1.57 o 
  -5  -4  15        0.02       -1.07      1.07 o 
  -4  -4  15        2.19        0.82      1.40 o 
  -3  -4  15       55.15       52.71      2.65 o 
  -2  -4  15       19.30       21.23      1.99 o 
  -1  -4  15      108.72      103.56      3.71 o 
   0  -4  15        0.51       -1.38      1.38 o 
   1  -4  15        1.88        2.21      2.55 o 
   2  -4  15      122.20      116.52      5.93 o 
   3  -4  15       74.22       80.75      5.24 o 
   4  -4  15       25.61       24.85      3.82 o 
   5  -4  15       13.29       18.77      3.82 o 
  -9  -3  15       11.22       10.42      1.67 o 
  -8  -3  15       23.56       26.41      1.82 o 
  -7  -3  15        8.21        7.85      1.35 o 
  -6  -3  15       12.40       16.23      1.52 o 
  -5  -3  15        2.64        3.01      1.17 o 
  -4  -3  15        3.68        2.22      1.38 o 
  -3  -3  15        3.79        3.18      1.38 o 
  -2  -3  15       15.03       13.94      1.76 o 
  -1  -3  15        4.93        4.72      1.50 o 
   0  -3  15       53.29       53.75      2.80 o 
   1  -3  15       48.69       61.67      4.54 o 
   2  -3  15       25.59       21.91      3.37 o 
   3  -3  15       52.28       62.84      4.82 o 
   4  -3  15        0.50       -1.00      3.01 o 
 -10  -2  15       12.13       18.46      2.84 o 
  -9  -2  15        0.21       -0.25      1.50 o 
  -8  -2  15        6.26        5.39      1.91 o 
  -7  -2  15        0.01        0.30      1.12 o 
  -6  -2  15       58.17       57.67      2.32 o 
  -5  -2  15        9.36        8.75      1.27 o 
  -4  -2  15       80.44       83.02      3.18 o 
  -3  -2  15      118.49      117.62      3.79 o 
  -2  -2  15      197.96      191.24      5.84 o 
  -1  -2  15       16.34       14.58      1.86 o 
   0  -2  15       18.83       19.71      4.01 o 
   1  -2  15        1.82        1.11      2.40 o 
   2  -2  15        0.29       -1.60      3.41 o 
   3  -2  15      109.84      113.44      5.97 o 
   4  -2  15       52.43       55.75      3.94 o 
   5  -2  15       22.70       29.14      4.23 o 
   6  -2  15       48.83       56.03      5.24 o 
 -10  -1  15        0.01        2.46      1.50 o 
  -9  -1  15        5.64       10.31      2.49 o 
  -8  -1  15        7.46       12.20      1.76 o 
  -7  -1  15        7.78        8.07      1.65 o 
  -6  -1  15       24.97       26.40      1.68 o 
  -5  -1  15       61.04       62.19      2.83 o 
  -4  -1  15       39.91       41.28      2.37 o 
  -3  -1  15       64.19       58.25      3.88 o 
  -2  -1  15       57.51       59.19      3.30 o 
  -1  -1  15        3.67        2.97      1.45 o 
   0  -1  15      131.64      136.88      6.22 o 
   1  -1  15        0.00        1.53      2.40 o 
   2  -1  15       37.65       31.05      2.50 o 
   3  -1  15        3.02        0.20      1.80 o 
   4  -1  15       23.07       20.57     11.23 o 
   5  -1  15       61.28       86.51     11.43 o 
   6  -1  15        2.17       -0.40      2.97 o 
 -10   0  15        6.99       12.03      1.99 o 
  -9   0  15       19.19       24.99      3.07 o 
  -8   0  15        0.21        3.18      1.62 o 
  -7   0  15       10.79        8.42      1.68 o 
  -6   0  15       60.16       65.84      4.51 o 
  -5   0  15        7.02        6.44      2.61 o 
  -4   0  15        8.57        8.08      1.75 o 
  -3   0  15       42.09       38.91      2.24 o 
  -2   0  15       11.40       12.38      2.48 o 
  -1   0  15       28.57       31.54      2.16 o 
   0   0  15       13.70       18.03      3.41 o 
   1   0  15       93.69      116.13      4.20 o 
   2   0  15        1.81       -1.91      1.91 o 
   3   0  15        0.35       -2.81      2.81 o 
   4   0  15        1.56       -0.20      2.79 o 
   5   0  15       44.19       46.58      4.80 o 
 -10   1  15        0.03        1.29      1.70 o 
  -9   1  15       30.02       30.83      2.50 o 
  -8   1  15        1.44        0.90      1.53 o 
  -7   1  15        8.47        6.25      1.61 o 
  -6   1  15       15.16       17.41      3.08 o 
  -5   1  15       20.24       19.47      3.18 o 
  -4   1  15        1.89        3.18      2.22 o 
  -3   1  15       35.78       33.05      3.65 o 
  -2   1  15       45.43       41.48      2.97 o 
  -1   1  15       10.10        9.67      2.59 o 
   0   1  15       71.87       79.90      3.54 o 
   1   1  15        4.68        5.54      1.83 o 
   2   1  15        5.00        1.63      2.68 o 
   3   1  15        0.28        0.15      2.81 o 
   4   1  15        1.40       -2.01      3.61 o 
   5   1  15        1.31       -1.90      1.90 o 
 -10   2  15        3.14        6.98      2.40 o 
  -9   2  15       40.09       41.62      3.59 o 
  -8   2  15       12.73       13.59      1.97 o 
  -7   2  15        1.55        1.72      2.30 o 
  -6   2  15       58.09       60.92      4.67 o 
  -5   2  15        2.19        0.78      2.30 o 
  -4   2  15        3.86        1.16      2.51 o 
  -3   2  15        8.45       11.57      2.89 o 
  -2   2  15      187.04      200.82      8.05 o 
  -1   2  15       91.64       77.21      3.59 o 
   0   2  15        0.01        0.90      1.63 o 
   1   2  15        2.25       -0.23      1.73 o 
   2   2  15        1.38        2.89      2.68 o 
   3   2  15        1.00       -1.00      2.55 o 
   4   2  15        0.98       -2.59      2.59 o 
  -9   3  15        7.04       11.09      1.86 o 
  -8   3  15        0.14        4.45      2.59 o 
  -7   3  15       35.09       37.13      6.02 o 
  -6   3  15        3.52        5.51      5.61 o 
  -5   3  15       28.56       27.10      3.65 o 
  -4   3  15       93.34      113.83      6.34 o 
  -3   3  15       78.51       76.74     19.05 o 
  -2   3  15        0.04        0.50      2.41 o 
  -1   3  15        1.89        3.40      1.79 o 
   0   3  15       37.95       43.15      2.89 o 
   1   3  15       21.27       20.34      3.69 o 
   2   3  15        5.39        3.82      4.01 o 
   3   3  15        5.06       -0.20      2.84 o 
  -9   4  15        8.63        8.59      3.61 o 
  -8   4  15        6.26        6.13      2.89 o 
  -7   4  15        2.82        4.22      2.59 o 
  -6   4  15       94.97      106.73     11.43 o 
  -5   4  15      177.58      183.68     11.03 o 
  -4   4  15       14.87       13.60      4.41 o 
  -3   4  15       90.50       85.94      5.48 o 
  -2   4  15        0.37        3.34      2.51 o 
  -1   4  15       18.63       15.60      3.40 o 
   0   4  15        2.18       -2.68      2.68 o 
   1   4  15       10.49        5.79      5.21 o 
   2   4  15       93.17       96.40      6.38 o 
   3   4  15       13.73       22.41      5.21 o 
  -8   5  15       85.43      110.94      6.50 o 
  -7   5  15       65.17       69.24      5.37 o 
  -6   5  15       22.36       27.69      3.76 o 
  -5   5  15        1.35        5.21      2.89 o 
  -4   5  15        0.53        4.31      2.79 o 
  -3   5  15        0.35       -0.02      3.01 o 
  -1   5  15        8.50        4.67      6.02 o 
   0   5  15        0.02       -2.55      2.68 o 
   1   5  15       54.30       58.32      5.24 o 
  -7   6  15        0.49       10.29      3.26 o 
  -6   6  15       80.26       94.75      6.22 o 
  -5   6  15        3.94        7.62      2.97 o 
  -1   6  15       31.56       37.73      4.54 o 
   0   6  15       11.56       12.63      3.69 o 
  -3 -10  16        6.33        5.18      1.86 o 
  -2 -10  16        0.00       -1.51      1.65 o 
  -1 -10  16        3.39        2.97      2.42 o 
   0 -10  16        0.17        0.65      1.79 o 
   1 -10  16        9.63       11.63      2.27 o 
   2 -10  16        0.34       -1.85      1.85 o 
  -5  -9  16       10.18       11.69      2.01 o 
  -4  -9  16        3.78        2.34      1.83 o 
  -3  -9  16       26.75       27.03      2.48 o 
  -2  -9  16        2.33        2.19      1.82 o 
  -1  -9  16        0.36        0.71      1.79 o 
   0  -9  16        0.53        0.65      1.73 o 
   1  -9  16       20.92       13.00      2.23 o 
   2  -9  16      233.41      264.91     12.56 o 
   3  -9  16        5.81        2.36      1.93 o 
   4  -9  16        7.61        5.20      2.53 o 
  -6  -8  16       23.23       27.70      2.38 o 
  -5  -8  16        4.70        1.38      1.68 o 
  -4  -8  16       10.04        7.22      1.94 o 
  -3  -8  16        0.30       -1.61      1.61 o 
  -2  -8  16        6.52        8.17      1.86 o 
  -1  -8  16        2.99        3.94      1.79 o 
   0  -8  16       40.30       37.94      3.53 o 
   1  -8  16       22.43       22.46      2.78 o 
   2  -8  16        0.07       -0.16      1.83 o 
   3  -8  16        0.10       -0.85      1.95 o 
   4  -8  16        0.15       -2.97      2.97 o 
  -7  -7  16        1.32       -1.09      1.41 o 
  -6  -7  16       54.99       57.01      3.47 o 
  -5  -7  16        2.15        2.94      2.49 o 
  -4  -7  16        1.52       -0.22      1.53 o 
  -3  -7  16        7.35        9.43      2.03 o 
  -2  -7  16        0.65        0.76      1.68 o 
  -1  -7  16       19.66       20.35      2.95 o 
   0  -7  16       24.19       24.74      2.72 o 
   1  -7  16        1.86       -1.21      2.43 o 
   2  -7  16       30.73       27.41      2.60 o 
   3  -7  16        0.80       -2.84      2.84 o 
   4  -7  16       42.01       47.50      4.80 o 
   5  -7  16       12.40       11.42      3.82 o 
  -7  -6  16        9.25       13.26      1.75 o 
  -6  -6  16        5.30        7.10      1.69 o 
  -5  -6  16       74.37       81.02      3.49 o 
  -4  -6  16       12.33       12.96      2.07 o 
  -3  -6  16       63.01       63.39      3.42 o 
  -2  -6  16        1.22       -0.33      1.59 o 
  -1  -6  16        1.26        3.19      1.71 o 
   0  -6  16        1.08       -0.93      1.60 o 
   1  -6  16       19.08       20.36      2.35 o 
   2  -6  16       20.20       26.25      2.53 o 
   3  -6  16        0.15       -1.06      2.68 o 
   4  -6  16       58.88       74.73     10.63 o 
   5  -6  16        0.97       -4.91      7.02 o 
  -8  -5  16        3.82        2.09      1.37 o 
  -7  -5  16        0.40        1.15      1.29 o 
  -6  -5  16        6.08        4.14      1.48 o 
  -5  -5  16      167.36      169.04      4.83 o 
  -4  -5  16      105.38      106.83      3.87 o 
  -3  -5  16        9.31       11.99      1.90 o 
  -2  -5  16        4.97        1.92      1.50 o 
  -1  -5  16       45.04       46.31      2.74 o 
   0  -5  16       36.38       36.69      2.63 o 
   1  -5  16        1.49        0.50      1.73 o 
   2  -5  16        9.25        9.36      2.97 o 
   3  -5  16       26.69       27.01      4.61 o 
   4  -5  16       38.09       51.86     13.03 o 
   5  -5  16        6.57        6.62      3.40 o 
  -8  -4  16       17.43       23.20      1.91 o 
  -7  -4  16       53.47       54.42      2.36 o 
  -6  -4  16       14.06       13.60      2.01 o 
  -5  -4  16        0.46        0.36      1.53 o 
  -4  -4  16        0.76        1.18      1.53 o 
  -3  -4  16       62.20       66.23      3.04 o 
  -2  -4  16        0.62       -1.45      1.45 o 
  -1  -4  16       34.77       34.09      2.45 o 
   0  -4  16       35.77       35.79      2.54 o 
   1  -4  16        0.64        0.00      3.61 o 
   2  -4  16       48.34       61.36      4.96 o 
   3  -4  16      173.32      203.87      8.65 o 
   4  -4  16        4.94       -1.18      2.79 o 
  -9  -3  16       24.67       30.84      2.66 o 
  -8  -3  16        0.00        0.52      1.32 o 
  -7  -3  16       55.73       59.97      2.43 o 
  -6  -3  16       24.36       27.34      2.45 o 
  -5  -3  16        2.14        0.25      1.53 o 
  -4  -3  16       34.93       33.78      2.39 o 
  -3  -3  16       74.99       76.13      3.25 o 
  -2  -3  16        1.50        1.73      1.55 o 
  -1  -3  16      253.92      246.46      6.10 o 
   0  -3  16        0.13       -1.47      1.47 o 
   1  -3  16        0.13       -2.22      2.22 o 
   2  -3  16       36.49       33.47      4.10 o 
   3  -3  16        1.45        2.32      2.68 o 
   4  -3  16        9.43       12.23      3.40 o 
  -9  -2  16        9.01       13.89      1.99 o 
  -8  -2  16        2.66        4.93      1.70 o 
  -7  -2  16        4.56        5.61      3.41 o 
  -6  -2  16        4.04        5.25      1.61 o 
  -5  -2  16       15.37       16.54      2.26 o 
  -4  -2  16        8.04        5.26      1.65 o 
  -3  -2  16      240.48      247.51      6.05 o 
  -2  -2  16      112.38      114.01      3.89 o 
  -1  -2  16       55.01       56.68      2.95 o 
   0  -2  16       65.81       70.18      4.82 o 
   1  -2  16       59.70       59.68      4.54 o 
   2  -2  16       54.25       56.97      4.67 o 
   3  -2  16        9.83        7.68      2.97 o 
  -9  -1  16        3.86        3.61      1.66 o 
  -8  -1  16        6.97       10.11      2.76 o 
  -7  -1  16       14.61       16.37      3.08 o 
  -6  -1  16       43.05       50.02      4.05 o 
  -5  -1  16        1.69       -1.52      2.00 o 
  -4  -1  16       53.86       56.09      2.95 o 
  -3  -1  16       69.39       67.46      3.04 o 
  -2  -1  16        4.46        1.80      1.56 o 
  -1  -1  16       14.98       14.24      1.82 o 
   0  -1  16        4.87        7.54      2.79 o 
   1  -1  16        0.93        0.28      2.22 o 
   2  -1  16       30.18       33.59      3.94 o 
  -9   0  16        1.21        3.73      1.87 o 
  -8   0  16       65.79       70.17      8.42 o 
  -7   0  16       46.21       41.99      7.02 o 
  -6   0  16        3.60        3.25      2.51 o 
  -5   0  16       10.04       13.43      2.89 o 
  -4   0  16       70.27       71.98      4.80 o 
  -3   0  16      124.50      118.88     12.03 o 
  -2   0  16        1.03       -0.48      1.62 o 
  -1   0  16       35.62       34.93      2.34 o 
   0   0  16        0.06       -0.07      2.40 o 
   1   0  16        3.19       -0.80      4.81 o 
   2   0  16      171.00      207.28      8.62 o 
   4   0  16        2.92        0.25      3.21 o 
  -9   1  16       41.59       45.31      4.23 o 
  -8   1  16        0.03        2.58      2.51 o 
  -7   1  16        6.74        2.25      3.41 o 
  -6   1  16        2.99        6.44      2.79 o 
  -5   1  16       11.65        6.90      2.67 o 
  -4   1  16       41.16       44.65      4.10 o 
  -3   1  16        0.63        2.18      2.51 o 
  -2   1  16       18.32       25.25      3.81 o 
  -1   1  16       31.56       36.24      3.81 o 
   0   1  16        0.22        6.40      2.79 o 
   1   1  16        7.00        5.96      2.79 o 
   2   1  16       26.58       24.05      3.82 o 
   3   1  16       37.01       36.11      7.02 o 
   4   1  16        3.86        1.62      3.25 o 
  -9   2  16        0.00       -0.40      3.21 o 
  -8   2  16       12.99       13.80      3.18 o 
  -7   2  16        6.06        7.06      2.67 o 
  -6   2  16        6.19        4.45      4.61 o 
  -5   2  16       13.58       20.18      3.37 o 
  -4   2  16       83.78       82.22      5.81 o 
  -3   2  16       50.12       50.32      5.61 o 
  -2   2  16       19.60       17.25      5.21 o 
  -1   2  16        2.25        2.88      2.30 o 
   0   2  16        4.89        8.69      2.97 o 
   1   2  16        0.44       -3.61      3.61 o 
   2   2  16        0.02       -2.75      2.79 o 
   3   2  16       28.30       27.92      4.39 o 
  -8   3  16        6.52        9.46      2.79 o 
  -7   3  16        0.02        7.39      2.89 o 
  -6   3  16       21.54       22.63      3.65 o 
  -5   3  16        3.41        1.96      2.51 o 
  -4   3  16       86.80       76.66      5.48 o 
  -3   3  16       74.86       85.21      5.65 o 
  -2   3  16        0.33        0.76      2.37 o 
  -1   3  16        3.77        6.42      2.68 o 
   1   3  16       12.14        7.84      4.41 o 
   2   3  16        0.49       -3.21      3.21 o 
  -8   4  16        1.52        7.22      3.61 o 
  -7   4  16        0.61        3.74      2.97 o 
  -6   4  16       51.87       54.59      8.02 o 
  -5   4  16       88.51       98.55     11.83 o 
  -4   4  16        0.11        0.04      2.59 o 
  -3   4  16        3.29        7.28      2.89 o 
  -2   4  16        7.85        7.05      2.59 o 
   1   4  16        0.03       -0.23      4.81 o 
  -6   5  16        5.44        8.40      3.18 o 
  -5   5  16        0.75        5.21      2.97 o 
  -4   5  16        0.31        4.77      2.81 o 
   0   5  16      131.35      156.40     11.23 o 
  -3  -9  17        6.05        6.28      1.93 o 
  -2  -9  17        0.04       -1.75      1.75 o 
  -1  -9  17        0.25       -1.73      1.73 o 
   0  -9  17       20.69       16.09      2.44 o 
   1  -9  17       19.83       23.92      2.73 o 
   2  -9  17        0.17       -1.80      1.90 o 
  -5  -8  17        0.10       -1.45      1.45 o 
  -4  -8  17       18.53       15.21      2.16 o 
  -3  -8  17       29.14       28.68      2.72 o 
  -2  -8  17        7.77        5.26      1.99 o 
  -1  -8  17        3.25        0.74      1.83 o 
   0  -8  17       30.01       36.32      2.93 o 
   1  -8  17       89.69      101.32      6.42 o 
   2  -8  17       15.12       16.12      2.39 o 
   3  -8  17        3.07        1.17      2.55 o 
  -6  -7  17        2.42        2.01      1.75 o 
  -5  -7  17        9.67       13.07      2.50 o 
  -4  -7  17        3.58       -0.18      1.66 o 
  -3  -7  17       27.72       27.01      3.42 o 
  -2  -7  17        1.75        0.26      2.39 o 
  -1  -7  17        0.76       -0.40      1.77 o 
   0  -7  17        0.67       -1.85      1.85 o 
   1  -7  17        5.68        1.63      1.93 o 
   2  -7  17        0.45       -0.60      1.91 o 
   3  -7  17        0.01       -1.86      1.86 o 
  -6  -6  17       20.86       23.71      2.31 o 
  -5  -6  17       20.91       22.21      2.30 o 
  -4  -6  17       31.16       34.88      2.64 o 
  -3  -6  17       28.44       30.48      2.53 o 
  -2  -6  17        0.44       -1.54      1.63 o 
  -1  -6  17       35.07       38.28      2.80 o 
   0  -6  17        1.09        0.41      1.83 o 
   1  -6  17        0.17       -0.11      1.85 o 
   2  -6  17        0.49       -0.80      1.97 o 
   3  -6  17       27.30       27.99      4.23 o 
   4  -6  17       14.95       10.63      3.69 o 
  -7  -5  17       14.25       19.93      2.15 o 
  -6  -5  17       16.14       15.26      2.12 o 
  -5  -5  17       26.08       27.19      2.39 o 
  -4  -5  17       16.43       14.55      2.08 o 
  -3  -5  17       24.51       23.13      2.32 o 
  -2  -5  17       56.81       55.02      3.04 o 
  -1  -5  17        6.01        5.09      1.91 o 
   0  -5  17       48.83       52.70      3.13 o 
   1  -5  17       39.98       46.03      2.97 o 
   2  -5  17        2.58       -2.46      3.01 o 
   3  -5  17        0.33       -2.97      2.97 o 
   4  -5  17        6.91        5.65      3.47 o 
  -7  -4  17        0.06        1.72      1.66 o 
  -6  -4  17       28.29       31.50      2.44 o 
  -5  -4  17      121.73      123.31      4.29 o 
  -4  -4  17        4.13        5.21      1.83 o 
  -3  -4  17        0.23       -1.55      1.55 o 
  -2  -4  17       25.71       26.37      2.35 o 
  -1  -4  17        7.47        4.07      1.83 o 
   0  -4  17       16.27       13.44      2.03 o 
   1  -4  17       21.65       25.57      2.60 o 
   2  -4  17        5.27        3.25      3.41 o 
   3  -4  17        0.05       -4.01      4.01 o 
   4  -4  17        0.04       -2.41      4.81 o 
  -8  -3  17       17.42       23.86      3.25 o 
  -7  -3  17        8.20        8.63      2.59 o 
  -6  -3  17       14.38       16.09      2.95 o 
  -5  -3  17       34.20       37.45      2.64 o 
  -4  -3  17        5.35        6.30      1.83 o 
  -3  -3  17       13.01       17.91      2.14 o 
  -2  -3  17       53.91       50.38      2.89 o 
  -1  -3  17       15.15       13.44      2.01 o 
   0  -3  17        9.99        6.44      1.80 o 
   1  -3  17        2.27       -0.99      3.61 o 
   2  -3  17       11.08        7.55      6.22 o 
   3  -3  17        0.50       -0.71      6.22 o 
  -8  -2  17       20.54       26.58      4.81 o 
  -7  -2  17        0.10       -2.00      2.00 o 
  -6  -2  17       23.30       20.84      3.18 o 
  -5  -2  17        8.40        9.18      2.11 o 
  -4  -2  17       50.74       55.41      2.94 o 
  -3  -2  17        0.00       -0.23      2.21 o 
  -2  -2  17       10.95       10.17      1.97 o 
  -1  -2  17       48.66       47.09      2.78 o 
   0  -2  17       18.78       16.36      2.12 o 
   1  -2  17       20.26       18.34      3.65 o 
   2  -2  17       42.40       46.59      4.51 o 
   3  -2  17        0.11       -0.54      4.61 o 
  -8  -1  17       10.72        8.72      2.59 o 
  -7  -1  17        9.06        5.17      2.37 o 
  -6  -1  17      128.99      133.22      6.62 o 
  -5  -1  17       61.48       55.14     11.43 o 
  -4  -1  17       13.78       14.96      3.08 o 
  -3  -1  17       21.29       20.13      2.42 o 
  -2  -1  17       38.05       43.33      2.62 o 
  -1  -1  17       13.57       15.21      2.32 o 
   0  -1  17       11.42        7.90      2.72 o 
   1  -1  17        3.63        3.61      3.61 o 
   2  -1  17       12.30       15.00      3.25 o 
  -8   0  17       70.04       77.87     12.63 o 
  -7   0  17       10.96       12.80      4.21 o 
  -6   0  17        0.50       -2.06      2.06 o 
  -5   0  17        1.31        2.83      2.59 o 
  -4   0  17        6.72        7.79      2.89 o 
  -3   0  17        7.42        9.95      3.08 o 
  -2   0  17        5.12        5.77      2.79 o 
  -1   0  17        1.12       -0.02      3.01 o 
   0   0  17        1.43        1.52      2.68 o 
   1   0  17        1.47        0.00      5.21 o 
  -8   1  17       10.15       12.56      2.97 o 
  -7   1  17        1.91        2.83      2.59 o 
  -6   1  17        0.02       -1.16      2.51 o 
  -5   1  17       29.76       31.41      3.85 o 
  -4   1  17       43.36       49.60      4.51 o 
  -3   1  17        7.69       16.35      3.18 o 
  -2   1  17       51.47       58.83      9.82 o 
  -1   1  17        4.51        6.82      2.67 o 
   0   1  17       14.33       13.97      3.25 o 
  -7   2  17        6.40       12.31      3.04 o 
  -6   2  17        0.03        4.73      2.67 o 
  -5   2  17        6.88        7.36      4.61 o 
  -4   2  17        0.02        2.41      2.67 o 
  -3   2  17        4.02        3.63      2.59 o 
  -2   2  17        3.09        5.21      3.81 o 
  -1   2  17        1.56        5.73      2.89 o 
  -7   3  17        3.11       12.80      5.41 o 
  -6   3  17       19.52       26.85      3.85 o 
  -5   3  17       53.97       61.70      5.19 o 
  -4   3  17        2.38        6.36      4.21 o 
  -3   3  17       15.02       21.85      3.56 o 
  -2   3  17       37.18       41.71      8.22 o 
  -5   4  17        0.97        5.10      3.41 o 
  -4   4  17        1.24        5.47      3.08 o 
  -3   4  17        9.98       12.81      4.81 o 
  -2  -8  18        0.87       -1.79      1.79 o 
  -1  -8  18        0.81       -1.86      1.86 o 
   0  -8  18        1.66        1.42      1.88 o 
  -4  -7  18       17.65       16.02      3.47 o 
  -3  -7  18        0.02       -1.91      1.91 o 
  -2  -7  18        5.01        2.04      1.79 o 
  -1  -7  18        0.25       -1.77      1.77 o 
   0  -7  18        0.53       -2.15      3.24 o 
   1  -7  18       20.67       21.78      3.28 o 
  -5  -6  18       30.73       31.58      2.68 o 
  -4  -6  18        7.30        6.83      1.91 o 
  -3  -6  18        0.34       -1.01      1.79 o 
  -2  -6  18       23.18       19.93      2.39 o 
  -1  -6  18       24.91       25.14      2.58 o 
   0  -6  18        9.90        8.42      2.43 o 
   1  -6  18       10.75       10.75      2.24 o 
   2  -6  18        5.26        4.64      2.19 o 
  -6  -5  18       19.84       23.70      3.08 o 
  -5  -5  18        0.87        2.33      1.91 o 
  -4  -5  18        7.31        9.27      1.99 o 
  -3  -5  18        0.24       -1.96      1.96 o 
  -2  -5  18       15.42       16.90      2.34 o 
  -1  -5  18        0.08       -1.71      1.71 o 
   0  -5  18        0.17       -1.50      1.83 o 
   1  -5  18       40.33       40.07      3.08 o 
   2  -5  18        8.84        8.32      2.31 o 
  -6  -4  18        3.76        5.48      1.76 o 
  -5  -4  18        9.23       11.60      2.37 o 
  -4  -4  18        0.20       -0.25      1.63 o 
  -3  -4  18       44.93       48.20      2.94 o 
  -2  -4  18        1.12       -1.62      2.84 o 
  -1  -4  18        5.42        2.98      1.83 o 
   0  -4  18       15.61       14.04      2.49 o 
   1  -4  18       43.79       50.32      3.78 o 
   2  -4  18        0.20       -3.57      5.01 o 
  -7  -3  18        0.12        6.42      3.21 o 
  -6  -3  18        5.36       12.50      2.79 o 
  -5  -3  18       80.44       82.27      5.78 o 
  -4  -3  18        0.84        1.40      1.79 o 
  -3  -3  18       47.75       50.97      2.95 o 
  -2  -3  18        3.74        2.95      1.76 o 
  -1  -3  18        7.84        7.47      1.91 o 
   0  -3  18        2.40        0.69      1.97 o 
   1  -3  18        6.03        8.79      2.14 o 
   2  -3  18        0.09       -5.07      6.62 o 
  -7  -2  18       64.36       65.02      8.22 o 
  -6  -2  18       96.81      100.89      8.02 o 
  -5  -2  18       43.92       40.98      3.94 o 
  -4  -2  18       30.83       25.90      3.65 o 
  -3  -2  18        0.00       -1.39      1.82 o 
  -2  -2  18        7.56        8.13      1.99 o 
  -1  -2  18       27.18       24.79      2.43 o 
   0  -2  18        7.65        8.75      2.03 o 
   1  -2  18        7.80        7.31      3.18 o 
   2  -2  18        4.89       -0.98      3.08 o 
  -7  -1  18        7.20        8.26      2.79 o 
  -6  -1  18       18.36       16.08      3.08 o 
  -5  -1  18       33.05       29.18      7.22 o 
  -4  -1  18       57.89       54.64      4.62 o 
  -3  -1  18       11.68       10.94      3.08 o 
  -2  -1  18       29.42       28.93      4.01 o 
  -1  -1  18        6.71        6.19      2.89 o 
   0  -1  18        5.68        3.52      1.80 o 
   1  -1  18       37.90       36.38      4.25 o 
  -6   0  18       99.12      104.17      6.16 o 
  -5   0  18       60.40       71.79      5.19 o 
  -4   0  18        0.29        6.30      2.81 o 
  -3   0  18       11.63       11.86      3.08 o 
  -2   0  18        1.40        2.54      3.01 o 
  -1   0  18        2.03        2.85      2.59 o 
   0   0  18       59.09       67.64      5.81 o 
  -6   1  18        1.11        3.31      3.21 o 
  -5   1  18       10.33        8.06      3.08 o 
  -4   1  18        5.36        4.25      2.67 o 
  -3   1  18        6.30        8.42      2.89 o 
  -2   1  18        8.15        7.50      2.89 o 
  -1   1  18        2.54        3.53      2.67 o 
  -5   2  18       30.88       31.90      4.05 o 
  -4   2  18       20.20       28.35      4.05 o 
  -3   2  18        9.73        6.87      2.89 o 
  -2   2  18        0.43        0.95      2.59 o 
  -2  -6  19        0.85        1.26      1.90 o 
  -3  -5  19        0.12       -1.69      1.69 o 
  -2  -5  19        9.71       10.89      2.66 o 
  -1  -5  19       29.34       36.39      2.94 o 
   0  -5  19       13.05       14.34      2.39 o 
  -4  -4  19        0.38       -0.52      2.28 o 
  -3  -4  19       16.89       16.33      2.34 o 
  -2  -4  19        2.87        0.38      1.85 o 
  -1  -4  19        2.94        0.30      1.86 o 
   0  -4  19       13.65       13.48      2.62 o 
  -5  -3  19       23.76       31.28      4.81 o 
  -4  -3  19       73.64       80.75      5.37 o 
  -3  -3  19        1.69        1.14      1.87 o 
  -2  -3  19        1.52        3.31      1.83 o 
  -1  -3  19        1.44        0.31      2.23 o 
   0  -3  19        7.23       10.40      2.21 o 
  -5  -2  19        7.74        8.40      3.21 o 
  -4  -2  19       16.13       18.44      3.25 o 
  -3  -2  19        3.49        8.74      2.79 o 
  -2  -2  19       10.61       10.47      5.41 o 
  -1  -2  19        0.22       -0.41      2.55 o 
   0  -2  19       25.53       30.68      3.18 o 
  -4  -1  19        5.29        8.11      6.42 o 
  -3  -1  19        0.09        1.02      3.81 o 
  -2  -1  19       10.73       17.49      3.47 o 
  -1  -1  19        0.24       -2.50      2.81 o 
  -3   0  19        1.86        6.74      2.67 o 
  -2   0  19        5.49        5.65      5.01 o 
                                                 
